# Supplementary material for: Mesenchymal stem cells attenuate inflammatory processes in the heart and lung via inhibition of TNF signaling
Source: Basic Res Cardiol. 2016 Jul 19;111(5):54. doi: 10.1007/s00395-016-0573-2 (PMC4951509; doi:10.1007/s00395-016-0573-2)
Supplement: Supplementary file 2 — Supplementary material 2 (XLSX 1804 kb) [file 395_2016_573_MOESM2_ESM.xlsx]

## Sheet: Identified_proteins
Protein names	Gene names	M/L normalized Exp1_4h_secr	H/L normalized Exp1_4h_secr	H/M normalized Exp1_4h_secr	M/L normalized Exp2_12h_Secr	H/L normalized Exp2_12h_Secr	H/M normalized Exp2_12h_Secr	M/L normalized Exp3_18h_secr	H/L normalized Exp3_18h_secr	H/M normalized Exp3_18h_secr	M/L normalized Exp4	H/L normalized Exp4	H/M normalized Exp4	GOMF name	GOCC name	GOBP name	KEGG name	Score	Intensity	Intensity L	Intensity M	Intensity H	Unique peptides Exp1_4h_secr	Unique peptides Exp2_12h_Secr	Unique peptides Exp3_18h_secr	Unique peptides Exp4	Protein IDs	Majority protein IDs
[Pyruvate dehydrogenase (acetyl-transferring)] kinase isozyme 3, mitochondrial	Pdk3	n. def.	n. def.	n. def.	n. def.	n. def.	n. def.	n. def.	n. def.	n. def.	1.27429	1.48862	0.259785	adenyl nucleotide binding;adenyl ribonucleotide binding;ATP binding;binding;catalytic activity;kinase activity;nucleotide binding;phosphotransferase activity, alcohol group as acceptor;protein kinase activity;protein serine/threonine kinase activity;purine nucleotide binding;purine ribonucleoside triphosphate binding;purine ribonucleotide binding;pyruvate dehydrogenase (acetyl-transferring) kinas…	cell part;cytoplasmic part;intracellular membrane-bounded organelle;intracellular organelle;intracellular organelle lumen;intracellular organelle part;intracellular part;membrane-bounded organelle;membrane-enclosed lumen;mitochondrial matrix;mitochondrial part;mitochondrion;organelle;organelle lumen;organelle part	alcohol metabolic process;biological regulation;carbohydrate homeostasis;carbohydrate metabolic process;cellular carbohydrate metabolic process;cellular chemical homeostasis;cellular glucose homeostasis;cellular homeostasis;cellular macromolecule metabolic process;cellular metabolic process;cellular process;cellular protein metabolic process;cellular response to carbohydrate stimulus;cellular res…		3.0398	9258800	1364800	6677200	1216900	0	0	0	2	Q922H2	Q922H2
1,2-dihydroxy-3-keto-5-methylthiopentene dioxygenase	Adi1	n. def.	n. def.	n. def.	n. def.	n. def.	n. def.	1.04859	0.932968	-0.0590439	0.470303	0.28889	-0.0591943	acireductone dioxygenase [iron(II)-requiring] activity;binding;catalytic activity;cation binding;dioxygenase activity;ion binding;iron ion binding;metal ion binding;oxidoreductase activity;oxidoreductase activity, acting on single donors with incorporation of molecular oxygen;oxidoreductase activity, acting on single donors with incorporation of molecular oxygen, incorporation of two atoms of oxy…	cell part;cytoplasm;cytoplasmic part;Golgi apparatus;intracellular membrane-bounded organelle;intracellular organelle;intracellular part;membrane;membrane-bounded organelle;nucleus;organelle;plasma membrane	amine biosynthetic process;amine metabolic process;amino acid salvage;aspartate family amino acid biosynthetic process;aspartate family amino acid metabolic process;biosynthetic process;carboxylic acid biosynthetic process;carboxylic acid metabolic process;cellular amine metabolic process;cellular amino acid biosynthetic process;cellular amino acid metabolic process;cellular biosynthetic process;…	Cysteine and methionine metabolism	20.119	191530000	32181000	146530000	12819000	0	2	2	7	Q99JT9;F7ARY2	Q99JT9;F7ARY2
1,4-alpha-glucan-branching enzyme	Gbe1	n. def.	n. def.	n. def.	n. def.	n. def.	n. def.	n. def.	n. def.	n. def.	-2.20052	-1.97778	-0.436432	1,4-alpha-glucan branching enzyme activity;binding;catalytic activity;cation binding;hydrolase activity;hydrolase activity, acting on glycosyl bonds;hydrolase activity, hydrolyzing O-glycosyl compounds;ion binding;transferase activity;transferase activity, transferring glycosyl groups;transferase activity, transferring hexosyl groups		biosynthetic process;carbohydrate biosynthetic process;carbohydrate metabolic process;cellular biosynthetic process;cellular carbohydrate biosynthetic process;cellular carbohydrate metabolic process;cellular glucan metabolic process;cellular macromolecule biosynthetic process;cellular macromolecule metabolic process;cellular metabolic process;cellular polysaccharide biosynthetic process;cellular …	Starch and sucrose metabolism	3.387	8985600	4262400	3910100	813170	0	0	1	2	G3UW30;F6ZHD8;Q9D6Y9	G3UW30;F6ZHD8;Q9D6Y9
1,5-anhydro-D-fructose reductase	Akr1e1;Akr1e2	n. def.	n. def.	n. def.	n. def.	n. def.	n. def.	n. def.	n. def.	n. def.	n. def.	n. def.	n. def.	1,5-anhydro-D-fructose reductase activity;catalytic activity;oxidoreductase activity;oxidoreductase activity, acting on CH-OH group of donors;oxidoreductase activity, acting on the CH-OH group of donors, NAD or NADP as acceptor	cell part;cytoplasm;intracellular part			2.6529	3198700	2177000	906140	115550	0	2	0	1	Q8CEB6;Q9DCT1	Q8CEB6;Q9DCT1
116 kDa U5 small nuclear ribonucleoprotein component	Eftud2	n. def.	n. def.	n. def.	0.368489	-0.200299	-0.483501	0.41446	-1.10175	-1.54364	0.955462	0.245496	-1.06019	binding;catalytic activity;GTP binding;GTPase activity;guanyl nucleotide binding;guanyl ribonucleotide binding;hydrolase activity;hydrolase activity, acting on acid anhydrides;hydrolase activity, acting on acid anhydrides, in phosphorus-containing anhydrides;nucleic acid binding;nucleoside-triphosphatase activity;nucleotide binding;purine nucleotide binding;purine ribonucleoside triphosphate bind…	Cajal body;catalytic step 2 spliceosome;cell part;cytoplasm;intracellular membrane-bounded organelle;intracellular organelle;intracellular organelle part;intracellular part;macromolecular complex;membrane-bounded organelle;nuclear body;nuclear part;nuclear speck;nucleoplasm part;nucleus;organelle;organelle part;ribonucleoprotein complex;spliceosomal complex	catabolic process;cellular catabolic process;cellular macromolecule metabolic process;cellular metabolic process;cellular nitrogen compound catabolic process;cellular nitrogen compound metabolic process;cellular process;GTP catabolic process;GTP metabolic process;heterocycle catabolic process;heterocycle metabolic process;macromolecule metabolic process;metabolic process;mRNA metabolic process;mR…	Spliceosome	34.035	98768000	19105000	70159000	9503800	0	2	3	13	G3UZ34;A2AH85;O08810;G3UXK8	G3UZ34;A2AH85;O08810
14 kDa phosphohistidine phosphatase	Phpt1	n. def.	n. def.	n. def.	-0.355479	-0.661433	-0.555248	-0.933463	-1.21826	-0.537194	0.00417777	-0.715557	-0.567212	calcium channel inhibitor activity;calcium channel regulator activity;catalytic activity;channel inhibitor activity;channel regulator activity;hydrolase activity;hydrolase activity, acting on ester bonds;ion channel inhibitor activity;phosphatase activity;phosphohistidine phosphatase activity;phosphoprotein phosphatase activity;phosphoric ester hydrolase activity	cell part;cytoplasmic part;cytosol;intracellular part	biological regulation;cellular macromolecule metabolic process;cellular metabolic process;cellular process;cellular protein metabolic process;dephosphorylation;macromolecule metabolic process;macromolecule modification;metabolic process;negative regulation of antigen receptor-mediated signaling pathway;negative regulation of ATP citrate synthase activity;negative regulation of biological process;…	Fructose and mannose metabolism	40.012	322220000	148930000	144540000	28755000	1	1	3	8	Q9DAK9	Q9DAK9
15 kDa selenoprotein	2015-09-01	n. def.	n. def.	n. def.	-0.470429	1.13488	1.00806	0.111432	0.770279	0.985063	-0.0927248	0.988412	0.974015	binding;selenium binding	cell part;cytoplasmic part;endoplasmic reticulum lumen;endoplasmic reticulum part;intracellular organelle lumen;intracellular organelle part;intracellular part;membrane-enclosed lumen;organelle lumen;organelle part	cellular macromolecule metabolic process;cellular metabolic process;cellular process;cellular protein metabolic process;'de novo' posttranslational protein folding;'de novo' protein folding;macromolecule metabolic process;metabolic process;primary metabolic process;protein folding;protein metabolic process		13.959	60582000	14781000	35670000	10131000	0	1	3	4	Q9ERR7;D3Z3Y8	Q9ERR7
1-phosphatidylinositol 4,5-bisphosphate phosphodiesterase beta-3	Plcb3	n. def.	n. def.	n. def.	-0.89518	-1.89041	-0.750785	-0.802613	-1.85841	-0.596732	-2.01299	0.27739	0.497536	binding;calcium ion binding;catalytic activity;cation binding;hydrolase activity;hydrolase activity, acting on ester bonds;ion binding;lipase activity;metal ion binding;molecular transducer activity;phosphatidylinositol phospholipase C activity;phospholipase activity;phospholipase C activity;phosphoric diester hydrolase activity;phosphoric ester hydrolase activity;signal transducer activity	cell part;intracellular membrane-bounded organelle;intracellular organelle;intracellular part;macromolecular complex;membrane-bounded organelle;nucleus;organelle;protein complex	biological regulation;catabolic process;cellular process;cellular response to stimulus;intracellular signal transduction;lipid catabolic process;lipid metabolic process;metabolic process;primary metabolic process;regulation of biological process;regulation of biological quality;regulation of blood pressure;regulation of cellular process;regulation of systemic arterial blood pressure;response to s…		23.867	70375000	37809000	24469000	8096900	0	6	3	5	P51432	P51432
1-phosphatidylinositol 4,5-bisphosphate phosphodiesterase delta-1	Plcd1	n. def.	n. def.	n. def.	-0.378476	-1.50488	-1.65254	0.221692	-0.185245	-1.17147	-0.604257	-1.00124	-1.2133	binding;calcium ion binding;catalytic activity;cation binding;hydrolase activity;hydrolase activity, acting on ester bonds;ion binding;lipase activity;lipid binding;metal ion binding;molecular transducer activity;phosphatidylinositol phospholipase C activity;phospholipase activity;phospholipase C activity;phospholipid binding;phosphoric diester hydrolase activity;phosphoric ester hydrolase activi…	cell part;cytoplasmic part;cytosol;intracellular part	anatomical structure development;anatomical structure formation involved in morphogenesis;angiogenesis;biological regulation;blood vessel development;catabolic process;cellular process;cellular response to stimulus;developmental process;embryonic organ development;intracellular signal transduction;labyrinthine layer blood vessel development;lipid catabolic process;lipid metabolic process;metaboli…	Calcium signaling pathway;Inositol phosphate metabolism;Phosphatidylinositol signaling system	21.69	72226000	28074000	36000000	8151800	1	3	4	6	Q8R3B1	Q8R3B1
1-phosphatidylinositol 4,5-bisphosphate phosphodiesterase gamma-2	Plcg2	n. def.	n. def.	n. def.	n. def.	n. def.	n. def.	n. def.	n. def.	n. def.	-4.06992	-2.87684	3.11533	binding;catalytic activity;hydrolase activity;hydrolase activity, acting on ester bonds;lipase activity;lipid binding;molecular transducer activity;phosphatidylinositol phospholipase C activity;phospholipase activity;phospholipase C activity;phospholipid binding;phosphoric diester hydrolase activity;phosphoric ester hydrolase activity;signal transducer activity	cell part;cytoplasmic part;cytosol;intracellular part;membrane;plasma membrane	activation of immune response;activation of store-operated calcium channel activity;antigen receptor-mediated signaling pathway;B cell activation;B cell activation involved in immune response;B cell differentiation;B cell receptor signaling pathway;biological regulation;biosynthetic process;calcium ion homeostasis;calcium ion transport;calcium ion transport into cytosol;catabolic process;cation h…	Calcium signaling pathway;Epithelial cell signaling in Helicobacter pylori infection;ErbB signaling pathway;Fc epsilon RI signaling pathway;Fc gamma R-mediated phagocytosis;Glioma;Inositol phosphate metabolism;Leukocyte transendothelial migration;Natural killer cell mediated cytotoxicity;Neurotrophin signaling pathway;Non-small cell lung cancer;Pathways in cancer;Phosphatidylinositol signaling sy…	45.639	68293000	46417000	18173000	3702100	0	0	0	15	Q8CIH5	Q8CIH5
2,4-dienoyl-CoA reductase, mitochondrial	Decr1	n. def.	n. def.	n. def.	-0.449769	0.232047	1.22879	-0.320864	1.26081	1.6469	-0.44845	0.0855606	0.418568	2,4-dienoyl-CoA reductase (NADPH) activity;binding;catalytic activity;coenzyme binding;cofactor binding;NADP binding;NADPH binding;nucleotide binding;oxidoreductase activity;oxidoreductase activity, acting on the CH-CH group of donors;oxidoreductase activity, acting on the CH-CH group of donors, NAD or NADP as acceptor	cell part;cytoplasmic part;intracellular membrane-bounded organelle;intracellular organelle;intracellular part;membrane-bounded organelle;mitochondrion;nucleus;organelle	carboxylic acid catabolic process;carboxylic acid metabolic process;catabolic process;cellular catabolic process;cellular component assembly;cellular component organization;cellular component organization or biogenesis;cellular ketone metabolic process;cellular lipid catabolic process;cellular lipid metabolic process;cellular metabolic process;cellular process;fatty acid beta-oxidation;fatty acid…		13.249	44348000	18644000	20012000	5691700	1	2	4	3	Q9CQ62	Q9CQ62
26S protease regulatory subunit 4	Psmc1	n. def.	n. def.	n. def.	n. def.	n. def.	n. def.	0.143785	0.811882	0.748032	-0.490395	-0.46929	0.37629	adenyl nucleotide binding;adenyl ribonucleotide binding;ATP binding;binding;catalytic activity;hydrolase activity;hydrolase activity, acting on acid anhydrides;hydrolase activity, acting on acid anhydrides, in phosphorus-containing anhydrides;nucleoside-triphosphatase activity;nucleotide binding;purine nucleotide binding;purine ribonucleoside triphosphate binding;purine ribonucleotide binding;pyr…	cell part;cytoplasm;intracellular membrane-bounded organelle;intracellular organelle;intracellular part;macromolecular complex;membrane-bounded organelle;nucleus;organelle;proteasome accessory complex;protein complex	catabolic process;macromolecule catabolic process;macromolecule metabolic process;metabolic process;primary metabolic process;protein catabolic process;protein metabolic process	Proteasome	58.389	182200000	52727000	114070000	15401000	1	0	4	12	P62192	P62192
26S protease regulatory subunit 6B	Psmc4	n. def.	n. def.	n. def.	n. def.	n. def.	n. def.	-0.457138	0.567643	0.743558	-0.791558	-0.261085	0.835601	adenyl nucleotide binding;adenyl ribonucleotide binding;ATP binding;binding;catalytic activity;hydrolase activity;hydrolase activity, acting on acid anhydrides;hydrolase activity, acting on acid anhydrides, in phosphorus-containing anhydrides;nucleoside-triphosphatase activity;nucleotide binding;purine nucleotide binding;purine ribonucleoside triphosphate binding;purine ribonucleotide binding;pyr…	cell part;cytoplasmic part;intracellular membrane-bounded organelle;intracellular organelle;intracellular part;macromolecular complex;membrane-bounded organelle;mitochondrion;nucleus;organelle;proteasome accessory complex;protein complex	anatomical structure development;blastocyst development;catabolic process;developmental process;macromolecule catabolic process;macromolecule metabolic process;metabolic process;primary metabolic process;protein catabolic process;protein metabolic process	Proteasome	13.292	75764000	27137000	35151000	13476000	0	0	4	5	P54775	P54775
26S proteasome non-ATPase regulatory subunit 10	Psmd10	n. def.	n. def.	n. def.	0.323428	1.01157	0.640806	n. def.	n. def.	n. def.	0.0822938	-0.185261	-0.34817		cell part;cytoplasm;intracellular membrane-bounded organelle;intracellular organelle;intracellular part;membrane-bounded organelle;nucleus;organelle	apoptosis;biological regulation;cell death;cellular component assembly;cellular component assembly at cellular level;cellular component organization;cellular component organization at cellular level;cellular component organization or biogenesis;cellular component organization or biogenesis at cellular level;cellular macromolecular complex assembly;cellular macromolecular complex subunit organizat…		5.4494	17694000	4749300	11869000	1074900	0	1	1	3	Q9Z2X2	Q9Z2X2
26S proteasome non-ATPase regulatory subunit 14	Psmd14	n. def.	n. def.	n. def.	-0.864019	-0.753142	0.810895	-0.516285	-0.477542	0.458172	-0.219035	0.126973	0.285461	binding;catalytic activity;cation binding;endopeptidase activator activity;endopeptidase activity;endopeptidase regulator activity;enzyme activator activity;enzyme regulator activity;hydrolase activity;hydrolase activity, acting on ester bonds;ion binding;metal ion binding;metallopeptidase activity;peptidase activator activity;peptidase activity;peptidase activity, acting on L-amino acid peptides…	cell part;intracellular part;macromolecular complex;proteasome regulatory particle, lid subcomplex;protein complex	biological regulation;cellular macromolecule metabolic process;cellular metabolic process;cellular nitrogen compound metabolic process;cellular process;cellular protein metabolic process;cellular response to stimulus;cellular response to stress;DNA metabolic process;DNA recombination;DNA repair;double-strand break repair;double-strand break repair via homologous recombination;double-strand break …	Proteasome	53.183	301100000	98182000	163030000	39886000	1	4	3	7	O35593	O35593
26S proteasome non-ATPase regulatory subunit 9	Psmd9	n. def.	n. def.	n. def.	-0.390472	-0.178747	0.54201	-0.419141	-0.0973321	0.483777	-0.527138	-0.202273	0.129217	bHLH transcription factor binding;binding;protein binding;protein binding transcription factor activity;transcription coactivator activity;transcription cofactor activity;transcription factor binding;transcription factor binding transcription factor activity	cell part;intracellular membrane-bounded organelle;intracellular organelle;intracellular part;membrane-bounded organelle;nucleus;organelle	biological regulation;cellular component assembly;cellular component assembly at cellular level;cellular component organization;cellular component organization at cellular level;cellular component organization or biogenesis;cellular component organization or biogenesis at cellular level;cellular macromolecular complex assembly;cellular macromolecular complex subunit organization;cellular process;…		29.835	317250000	130130000	163080000	24049000	0	4	6	9	Q9CR00	Q9CR00
28 kDa heat- and acid-stable phosphoprotein	Pdap1	n. def.	n. def.	n. def.	n. def.	n. def.	n. def.	-1.50717	0.431034	1.28735	-0.691849	0.379732	0.992986					21.091	14577000	7742000	4677600	2157300	0	1	3	1	Q3UHX2	Q3UHX2
28S ribosomal protein S22, mitochondrial	Mrps22	n. def.	n. def.	n. def.	n. def.	n. def.	n. def.	n. def.	n. def.	n. def.	-0.559792	0.770279	1.2803	structural constituent of ribosome;structural molecule activity	cell part;cytoplasmic part;intracellular organelle part;intracellular part;macromolecular complex;mitochondrial part;mitochondrial small ribosomal subunit;organellar small ribosomal subunit;organelle part;ribonucleoprotein complex;small ribosomal subunit			4.7527	7779900	2196400	3880500	1703000	0	0	0	2	Q9CXW2	Q9CXW2
28S ribosomal protein S28, mitochondrial	Mrps28	n. def.	n. def.	n. def.	n. def.	n. def.	n. def.	n. def.	n. def.	n. def.	n. def.	n. def.	n. def.		cell part;cytoplasmic part;intracellular membrane-bounded organelle;intracellular non-membrane-bounded organelle;intracellular organelle;intracellular part;macromolecular complex;membrane-bounded organelle;mitochondrion;non-membrane-bounded organelle;organelle;ribonucleoprotein complex;ribosome			3.1616	1372700	239840	963440	169420	0	0	0	1	Q9CY16	Q9CY16
28S ribosomal protein S36, mitochondrial	Mrps36	n. def.	n. def.	n. def.	n. def.	n. def.	n. def.	n. def.	n. def.	n. def.	-0.141287	-0.0627159	0.0542234		cell part;cytoplasmic part;intracellular organelle part;intracellular part;macromolecular complex;mitochondrial part;mitochondrial small ribosomal subunit;organellar small ribosomal subunit;organelle part;ribonucleoprotein complex;small ribosomal subunit			7.5574	27393000	5955500	19776000	1661100	0	0	0	2	Q9CQX8;Q9D6T9	Q9CQX8;Q9D6T9
28S ribosomal protein S9, mitochondrial	Mrps9	n. def.	n. def.	n. def.	n. def.	n. def.	n. def.	n. def.	n. def.	n. def.	n. def.	n. def.	n. def.	structural constituent of ribosome;structural molecule activity	cell part;cytoplasmic part;intracellular membrane-bounded organelle;intracellular non-membrane-bounded organelle;intracellular organelle;intracellular part;macromolecular complex;membrane-bounded organelle;mitochondrion;non-membrane-bounded organelle;organelle;ribonucleoprotein complex;ribosome	biosynthetic process;cellular biosynthetic process;cellular macromolecule biosynthetic process;cellular macromolecule metabolic process;cellular metabolic process;cellular process;cellular protein metabolic process;macromolecule biosynthetic process;macromolecule metabolic process;metabolic process;primary metabolic process;protein metabolic process;translation		3.8842	3569000	521650	2027000	1020400	0	0	0	1	Q9D7N3	Q9D7N3
2-aminoethanethiol dioxygenase	Ado	n. def.	n. def.	n. def.	-0.821406	0.916706	1.13914	-0.993494	0.564037	1.32855	-0.322523	0.323658	1.08079	binding;catalytic activity;cation binding;cysteamine dioxygenase activity;dioxygenase activity;ion binding;metal ion binding;oxidoreductase activity;oxidoreductase activity, acting on single donors with incorporation of molecular oxygen;oxidoreductase activity, acting on single donors with incorporation of molecular oxygen, incorporation of two atoms of oxygen	cell part;cytoplasmic part;intracellular membrane-bounded organelle;intracellular organelle;intracellular part;membrane-bounded organelle;mitochondrion;organelle		Taurine and hypotaurine metabolism	14.242	52849000	21937000	23046000	7865300	0	2	2	5	Q6PDY2	Q6PDY2
2-deoxynucleoside 5-phosphate N-hydrolase 1	Dnph1	n. def.	n. def.	n. def.	-1.38534	-0.19674	1.18085	-1.32883	-1.37049	0.224411	0.335826	0.686702	0.176833	catalytic activity;deoxyribonucleoside 5'-monophosphate N-glycosidase activity;hydrolase activity;hydrolase activity, acting on glycosyl bonds;hydrolase activity, hydrolyzing N-glycosyl compounds;nucleoside deoxyribosyltransferase activity;transferase activity;transferase activity, transferring glycosyl groups;transferase activity, transferring pentosyl groups	cell part;cytoplasm;intracellular membrane-bounded organelle;intracellular organelle;intracellular part;membrane-bounded organelle;nucleus;organelle	biological regulation;catabolic process;cellular catabolic process;cellular metabolic process;cellular nitrogen compound catabolic process;cellular nitrogen compound metabolic process;cellular process;deoxyribonucleoside monophosphate catabolic process;deoxyribonucleoside monophosphate metabolic process;deoxyribonucleotide catabolic process;deoxyribonucleotide metabolic process;metabolic process;…		60.831	176680000	104970000	56474000	15242000	0	4	7	3	Q80VJ3	Q80VJ3
2-oxoglutarate dehydrogenase, mitochondrial	Ogdh	n. def.	n. def.	n. def.	n. def.	n. def.	n. def.	n. def.	n. def.	n. def.	0.705314	-0.307733	-2.72528	binding;catalytic activity;coenzyme binding;cofactor binding;oxidoreductase activity;oxidoreductase activity, acting on the aldehyde or oxo group of donors;oxidoreductase activity, acting on the aldehyde or oxo group of donors, disulfide as acceptor;oxidoreductase activity, acting on the aldehyde or oxo group of donors, NAD or NADP as acceptor;oxoglutarate dehydrogenase (NAD+) activity;oxoglutara…	cell part;cytoplasmic part;intracellular organelle lumen;intracellular organelle part;intracellular part;macromolecular complex;membrane;membrane-enclosed lumen;mitochondrial matrix;mitochondrial membrane;mitochondrial part;organelle lumen;organelle membrane;organelle part;oxoglutarate dehydrogenase complex;protein complex	2-oxoglutarate metabolic process;acetyl-CoA catabolic process;acetyl-CoA metabolic process;alcohol catabolic process;alcohol metabolic process;anatomical structure development;carbohydrate catabolic process;carbohydrate metabolic process;carboxylic acid metabolic process;catabolic process;cell development;cell migration;cell motility;cellular carbohydrate catabolic process;cellular carbohydrate m…	Citrate cycle (TCA cycle);Lysine degradation;Tryptophan metabolism	16.547	29195000	4797000	22089000	2308800	0	0	1	10	Z4YJV4;Q60597;E9Q7L0;Q5SVY1;Q5SVY0	Z4YJV4;Q60597
39S ribosomal protein L1, mitochondrial	Mrpl1	n. def.	n. def.	n. def.	n. def.	n. def.	n. def.	n. def.	n. def.	n. def.	-0.274617	0.405992	0.562279	binding;nucleic acid binding;RNA binding;structural constituent of ribosome;structural molecule activity	cell part;cytoplasmic part;intracellular membrane-bounded organelle;intracellular organelle;intracellular organelle part;intracellular part;large ribosomal subunit;macromolecular complex;membrane-bounded organelle;mitochondrion;organelle;organelle part;ribonucleoprotein complex	biosynthetic process;cellular biosynthetic process;cellular macromolecule biosynthetic process;cellular macromolecule metabolic process;cellular metabolic process;cellular process;cellular protein metabolic process;macromolecule biosynthetic process;macromolecule metabolic process;metabolic process;primary metabolic process;protein metabolic process;translation		6.5452	27195000	5661100	19281000	2252300	0	0	0	4	Q99N96;Q9D3F3	Q99N96;Q9D3F3
39S ribosomal protein L12, mitochondrial	Mrpl12	n. def.	n. def.	n. def.	n. def.	n. def.	n. def.	n. def.	n. def.	n. def.	-0.517482	-0.146148	0.262674	structural constituent of ribosome;structural molecule activity	cell part;cytoplasmic part;intracellular organelle part;intracellular part;large ribosomal subunit;macromolecular complex;mitochondrial large ribosomal subunit;mitochondrial part;organellar large ribosomal subunit;organelle part;ribonucleoprotein complex	biological regulation;biosynthetic process;cellular biosynthetic process;cellular component organization;cellular component organization at cellular level;cellular component organization or biogenesis;cellular component organization or biogenesis at cellular level;cellular macromolecule biosynthetic process;cellular macromolecule metabolic process;cellular metabolic process;cellular nitrogen comp…		5.1327	14186000	3637700	9423000	1124900	0	0	0	3	Q9DB15	Q9DB15
3-beta-hydroxysteroid-Delta(8),Delta(7)-isomerase	Ebp	n. def.	n. def.	n. def.	n. def.	n. def.	n. def.	n. def.	n. def.	n. def.	n. def.	n. def.	n. def.	C-8 sterol isomerase activity;catalytic activity;cholestenol delta-isomerase activity;intramolecular oxidoreductase activity;intramolecular oxidoreductase activity, transposing C=C bonds;isomerase activity	cell part;cytoplasmic part;endoplasmic reticulum membrane;endoplasmic reticulum part;integral to membrane;intracellular organelle part;intracellular part;intrinsic to membrane;membrane;membrane part;organelle membrane;organelle part	alcohol metabolic process;anatomical structure development;biosynthetic process;cholesterol biosynthetic process;cholesterol metabolic process;developmental process;hemopoiesis;hemopoietic or lymphoid organ development;lipid biosynthetic process;lipid metabolic process;metabolic process;organ development;primary metabolic process;small molecule metabolic process;steroid biosynthetic process;stero…	Steroid biosynthesis	3.583	8446800	1360600	5861400	1224900	0	0	0	2	P70245;A2AC29	P70245;A2AC29
3-hydroxyisobutyrate dehydrogenase, mitochondrial	Hibadh	n. def.	n. def.	n. def.	n. def.	n. def.	n. def.	n. def.	n. def.	n. def.	0.201258	0.447526	0.0750534	3-hydroxyisobutyrate dehydrogenase activity;binding;catalytic activity;coenzyme binding;cofactor binding;NAD binding;nucleotide binding;oxidoreductase activity;oxidoreductase activity, acting on CH-OH group of donors;oxidoreductase activity, acting on the CH-OH group of donors, NAD or NADP as acceptor;phosphogluconate dehydrogenase (decarboxylating) activity	cell part;cytoplasmic part;intracellular membrane-bounded organelle;intracellular organelle;intracellular part;membrane-bounded organelle;mitochondrion;organelle	alcohol catabolic process;alcohol metabolic process;amine catabolic process;amine metabolic process;branched chain family amino acid catabolic process;branched chain family amino acid metabolic process;carbohydrate catabolic process;carbohydrate metabolic process;carboxylic acid catabolic process;carboxylic acid metabolic process;catabolic process;cellular amine metabolic process;cellular amino a…	Valine, leucine and isoleucine degradation	84.818	345840000	69039000	228440000	48362000	1	1	0	9	Q99L13	Q99L13
3-hydroxyisobutyryl-CoA hydrolase, mitochondrial	Hibch	n. def.	n. def.	n. def.	0.193204	-2.47161	-0.774651	0.520246	0.234501	-0.139856	-0.0838445	-0.10552	0.121413	3-hydroxyisobutyryl-CoA hydrolase activity;catalytic activity;CoA hydrolase activity;hydrolase activity;hydrolase activity, acting on ester bonds;thiolester hydrolase activity	cell part;cytoplasmic part;intracellular membrane-bounded organelle;intracellular organelle;intracellular part;membrane-bounded organelle;mitochondrion;organelle	amine catabolic process;amine metabolic process;branched chain family amino acid catabolic process;branched chain family amino acid metabolic process;carboxylic acid catabolic process;carboxylic acid metabolic process;catabolic process;cellular amine metabolic process;cellular amino acid catabolic process;cellular amino acid metabolic process;cellular catabolic process;cellular ketone metabolic p…	beta-Alanine metabolism;Propanoate metabolism;Valine, leucine and isoleucine degradation	30.887	137230000	37947000	86396000	12886000	0	4	5	10	Q8QZS1;E0CX19	Q8QZS1;E0CX19
3-ketoacyl-CoA thiolase A, peroxisomal;3-ketoacyl-CoA thiolase B, peroxisomal	Acaa1a;Acaa1b	n. def.	n. def.	n. def.	n. def.	n. def.	n. def.	n. def.	n. def.	n. def.	-0.891108	-1.23179	-0.288752	acetyl-CoA C-acetyltransferase activity;acetyl-CoA C-acyltransferase activity;acetyltransferase activity;C-acetyltransferase activity;C-acyltransferase activity;catalytic activity;transferase activity;transferase activity, transferring acyl groups;transferase activity, transferring acyl groups other than amino-acyl groups	cell part;cytoplasmic part;intracellular membrane-bounded organelle;intracellular organelle;intracellular part;membrane-bounded organelle;microbody;mitochondrion;organelle;peroxisome	carboxylic acid metabolic process;cellular ketone metabolic process;cellular lipid metabolic process;cellular metabolic process;cellular process;fatty acid metabolic process;lipid metabolic process;metabolic process;monocarboxylic acid metabolic process;organic acid metabolic process;oxoacid metabolic process;primary metabolic process;small molecule metabolic process	Benzoate degradation;Biosynthesis of unsaturated fatty acids;Fatty acid metabolism;Peroxisome;PPAR signaling pathway;Valine, leucine and isoleucine degradation	49.512	75311000	31478000	40463000	3370000	0	1	1	6	Q921H8;H3BKL5;H3BKA1;H3BJZ9;Q8VCH0;H3BJC1;H3BJG8	Q921H8;H3BKL5;H3BKA1;H3BJZ9;Q8VCH0
3-ketodihydrosphingosine reductase	Kdsr	n. def.	n. def.	n. def.	n. def.	n. def.	n. def.	n. def.	n. def.	n. def.	n. def.	n. def.	n. def.	3-dehydrosphinganine reductase activity;catalytic activity;oxidoreductase activity;oxidoreductase activity, acting on CH-OH group of donors;oxidoreductase activity, acting on the CH-OH group of donors, NAD or NADP as acceptor	cell part;cytoplasmic part;endoplasmic reticulum;endoplasmic reticulum membrane;endoplasmic reticulum part;integral to membrane;intracellular membrane-bounded organelle;intracellular organelle;intracellular organelle part;intracellular part;intrinsic to membrane;membrane;membrane part;membrane-bounded organelle;organelle;organelle membrane;organelle part	3-keto-sphinganine metabolic process;amine metabolic process;biosynthetic process;cellular biosynthetic process;cellular ketone metabolic process;cellular lipid metabolic process;cellular metabolic process;cellular process;lipid biosynthetic process;lipid metabolic process;membrane lipid biosynthetic process;membrane lipid metabolic process;metabolic process;nitrogen compound metabolic process;pr…	Sphingolipid metabolism	4.232	7550000	4382700	2717200	450050	0	0	0	2	Q6GV12	Q6GV12
40S ribosomal protein S10	Rps10	n. def.	n. def.	n. def.	-0.862864	-0.695512	0.0829751	n. def.	n. def.	n. def.	-0.000129853	-0.00749259	-0.0838291	structural constituent of ribosome;structural molecule activity	cell part;cytosolic small ribosomal subunit;intracellular non-membrane-bounded organelle;intracellular organelle;intracellular organelle part;intracellular part;macromolecular complex;non-membrane-bounded organelle;nuclear part;nucleolus;organelle;organelle part;ribonucleoprotein complex;small ribosomal subunit	cellular component assembly;cellular component assembly at cellular level;cellular component organization;cellular component organization at cellular level;cellular component organization or biogenesis;cellular component organization or biogenesis at cellular level;cellular macromolecular complex assembly;cellular macromolecular complex subunit organization;cellular process;macromolecular complex…	Ribosome	18.464	233260000	69986000	152190000	11078000	0	4	1	5	P63325;Q3UW83	P63325;Q3UW83
40S ribosomal protein S11	Rps11	n. def.	n. def.	n. def.	-0.76004	-0.615596	0.0267293	-0.620335	-1.02794	-0.124928	0.743558	-0.100763	-0.896603	binding;nucleic acid binding;RNA binding;rRNA binding;structural constituent of ribosome;structural molecule activity	cell part;cytosolic small ribosomal subunit;intracellular organelle part;intracellular part;macromolecular complex;organelle part;ribonucleoprotein complex;small ribosomal subunit	biosynthetic process;cellular biosynthetic process;cellular macromolecule biosynthetic process;cellular macromolecule metabolic process;cellular metabolic process;cellular process;cellular protein metabolic process;macromolecule biosynthetic process;macromolecule metabolic process;metabolic process;primary metabolic process;protein metabolic process;translation	Ribosome	30.487	361240000	99860000	241700000	19679000	1	7	6	11	P62281	P62281
40S ribosomal protein S12	Rps12	n. def.	n. def.	n. def.	0.00317045	-0.629077	-0.800752	-0.220228	-0.710354	-0.379657	0.522658	0.188401	-0.411829	structural constituent of ribosome;structural molecule activity	cell part;cytoplasmic part;cytosolic small ribosomal subunit;intracellular non-membrane-bounded organelle;intracellular organelle;intracellular organelle part;intracellular part;macromolecular complex;non-membrane-bounded organelle;organelle;organelle part;ribonucleoprotein complex;ribosome;small ribosomal subunit	biosynthetic process;cellular biosynthetic process;cellular macromolecule biosynthetic process;cellular macromolecule metabolic process;cellular metabolic process;cellular process;cellular protein metabolic process;macromolecule biosynthetic process;macromolecule metabolic process;metabolic process;primary metabolic process;protein metabolic process;translation	Ribosome	154.31	3196600000	897150000	2147400000	152050000	1	8	8	10	Q6ZWZ6;P63323	Q6ZWZ6;P63323
40S ribosomal protein S13	Rps13	n. def.	n. def.	n. def.	-1.06697	n. def.	n. def.	n. def.	n. def.	n. def.	0.87798	-0.0376657	-0.96773	structural constituent of ribosome;structural molecule activity	cell part;cytoplasmic part;intracellular non-membrane-bounded organelle;intracellular organelle;intracellular part;macromolecular complex;non-membrane-bounded organelle;organelle;ribonucleoprotein complex;ribosome	biosynthetic process;cellular biosynthetic process;cellular macromolecule biosynthetic process;cellular macromolecule metabolic process;cellular metabolic process;cellular process;cellular protein metabolic process;macromolecule biosynthetic process;macromolecule metabolic process;metabolic process;primary metabolic process;protein metabolic process;translation	Ribosome	19.907	292570000	43057000	236350000	13160000	0	2	1	7	P62301	P62301
40S ribosomal protein S15a	Rps15a	n. def.	n. def.	n. def.	-0.360805	-0.8855	-0.979629	-0.334316	-1.56636	-0.974858	0.483261	-0.157174	-0.568238	structural constituent of ribosome;structural molecule activity	cell part;cytosolic small ribosomal subunit;intracellular organelle part;intracellular part;macromolecular complex;organelle part;ribonucleoprotein complex;small ribosomal subunit	biological regulation;biosynthetic process;cellular biosynthetic process;cellular macromolecule biosynthetic process;cellular macromolecule metabolic process;cellular metabolic process;cellular process;cellular protein metabolic process;macromolecule biosynthetic process;macromolecule metabolic process;metabolic process;multi-organism process;positive regulation of biological process;positive reg…	Ribosome	20.626	542110000	147930000	321110000	73077000	1	4	5	7	F8WJ41;P62245;D3Z712;D3YVB4	F8WJ41;P62245;D3Z712;D3YVB4
40S ribosomal protein S16	Rps16	n. def.	n. def.	n. def.	-0.83988	-1.79581	-1.13787	-0.164464	-0.384113	0.0610158	0.68455	0.0844725	-0.50541	binding;nucleic acid binding;RNA binding;structural constituent of ribosome;structural molecule activity	cell part;cytosolic small ribosomal subunit;intracellular organelle part;intracellular part;macromolecular complex;organelle part;ribonucleoprotein complex;small ribosomal subunit	biosynthetic process;cellular biosynthetic process;cellular component biogenesis;cellular component biogenesis at cellular level;cellular component organization or biogenesis;cellular component organization or biogenesis at cellular level;cellular macromolecule biosynthetic process;cellular macromolecule metabolic process;cellular metabolic process;cellular nitrogen compound metabolic process;cel…	Ribosome	22.806	762580000	223510000	492620000	46455000	0	8	5	9	P14131	P14131
40S ribosomal protein S17	Rps17	n. def.	n. def.	n. def.	-0.984731	-1.2411	-0.38039	-0.791283	-0.846636	-0.111742	0.392097	0.0965318	-0.511752	structural constituent of ribosome;structural molecule activity	cell part;cytosolic small ribosomal subunit;intracellular organelle part;intracellular part;macromolecular complex;organelle part;ribonucleoprotein complex;small ribosomal subunit	biosynthetic process;cellular biosynthetic process;cellular component assembly;cellular component assembly at cellular level;cellular component organization;cellular component organization at cellular level;cellular component organization or biogenesis;cellular component organization or biogenesis at cellular level;cellular macromolecular complex assembly;cellular macromolecular complex subunit o…	Ribosome	81.579	463910000	128590000	305890000	29434000	0	3	6	6	P63276	P63276
40S ribosomal protein S2	Rps2;Gm5786;Gm18025;Gm6576;Gm8225	n. def.	n. def.	n. def.	-1.57553	-0.52506	1.08338	-1.08715	-0.813297	0.338681	0.834145	0.189287	-0.807099	binding;nucleic acid binding;RNA binding;structural constituent of ribosome;structural molecule activity	cell part;intracellular organelle part;intracellular part;macromolecular complex;organelle part;ribonucleoprotein complex;small ribosomal subunit	biosynthetic process;cellular biosynthetic process;cellular macromolecule biosynthetic process;cellular macromolecule metabolic process;cellular metabolic process;cellular process;cellular protein metabolic process;macromolecule biosynthetic process;macromolecule metabolic process;metabolic process;primary metabolic process;protein metabolic process;translation	Ribosome	53.815	584110000	111840000	423630000	48641000	0	6	3	14	P25444;D3YVC1;D3YWJ3;J3QMG5;E9Q1N8;F6YTZ4;D3Z536	P25444;D3YVC1;D3YWJ3;J3QMG5;E9Q1N8;F6YTZ4;D3Z536
40S ribosomal protein S20	Rps20	n. def.	n. def.	n. def.	-0.1786	-0.836115	-0.730488	0.160275	-0.440479	-0.368663	0.422233	-0.241731	-0.45696	binding;nucleic acid binding;RNA binding;structural constituent of ribosome;structural molecule activity	cell part;cytosolic small ribosomal subunit;intracellular organelle part;intracellular part;macromolecular complex;organelle part;ribonucleoprotein complex;small ribosomal subunit	biosynthetic process;cellular biosynthetic process;cellular macromolecule biosynthetic process;cellular macromolecule metabolic process;cellular metabolic process;cellular process;cellular protein metabolic process;macromolecule biosynthetic process;macromolecule metabolic process;metabolic process;primary metabolic process;protein metabolic process;translation	Ribosome	20.273	1095100000	379610000	662320000	53133000	1	3	3	4	P60867	P60867
40S ribosomal protein S23	Rps23	n. def.	n. def.	n. def.	n. def.	n. def.	n. def.	-0.697312	-0.581734	-0.0648873	0.704075	0.0107799	-1.00744	structural constituent of ribosome;structural molecule activity	cell part;cytosolic small ribosomal subunit;intracellular organelle part;intracellular part;macromolecular complex;organelle part;ribonucleoprotein complex;small ribosomal subunit	biosynthetic process;cellular biosynthetic process;cellular macromolecule biosynthetic process;cellular macromolecule metabolic process;cellular metabolic process;cellular process;cellular protein metabolic process;macromolecule biosynthetic process;macromolecule metabolic process;metabolic process;primary metabolic process;protein metabolic process;translation	Ribosome	9.1303	102370000	25472000	55360000	21539000	0	1	2	4	P62267	P62267
40S ribosomal protein S24	Rps24	n. def.	n. def.	n. def.	-0.950955	0.101381	0.430607	n. def.	n. def.	n. def.	0.560226	1.31156	0.745108	binding;nucleotide binding;structural constituent of ribosome;structural molecule activity	cell part;cytosolic small ribosomal subunit;intracellular non-membrane-bounded organelle;intracellular organelle;intracellular organelle part;intracellular part;macromolecular complex;non-membrane-bounded organelle;nuclear part;nucleolus;organelle;organelle part;ribonucleoprotein complex;small ribosomal subunit	biosynthetic process;cellular biosynthetic process;cellular macromolecule biosynthetic process;cellular macromolecule metabolic process;cellular metabolic process;cellular nitrogen compound metabolic process;cellular process;macromolecule biosynthetic process;macromolecule metabolic process;maturation of SSU-rRNA;maturation of SSU-rRNA from tricistronic rRNA transcript (SSU-rRNA, 5.8S rRNA, LSU-r…	Ribosome	7.119	106150000	18094000	82700000	5357900	0	1	0	3	P62849	P62849
40S ribosomal protein S25	Rps25	n. def.	n. def.	n. def.	-1.55605	-2.01642	-0.306984	-0.4345	-0.768346	-0.135142	0.372506	-0.207894	-0.426858	structural constituent of ribosome;structural molecule activity	cell part;cytosolic small ribosomal subunit;intracellular non-membrane-bounded organelle;intracellular organelle;intracellular organelle part;intracellular part;macromolecular complex;non-membrane-bounded organelle;nuclear part;nucleolus;organelle;organelle part;ribonucleoprotein complex;small ribosomal subunit	cellular component assembly;cellular component assembly at cellular level;cellular component organization;cellular component organization at cellular level;cellular component organization or biogenesis;cellular component organization or biogenesis at cellular level;cellular macromolecular complex assembly;cellular macromolecular complex subunit organization;cellular process;macromolecular complex…	Ribosome	16.724	319450000	111130000	193040000	15283000	0	4	3	4	P62852	P62852
40S ribosomal protein S26	Rps26	n. def.	n. def.	n. def.	-2.02662	-0.718142	0.968865	n. def.	n. def.	n. def.	0.71642	-0.388771	-1.05892	binding;mRNA binding;nucleic acid binding;RNA binding;structural constituent of ribosome;structural molecule activity	cell part;cytosolic small ribosomal subunit;intracellular organelle part;intracellular part;macromolecular complex;organelle part;ribonucleoprotein complex;small ribosomal subunit	biological regulation;biosynthetic process;cellular biosynthetic process;cellular macromolecule biosynthetic process;cellular macromolecule metabolic process;cellular metabolic process;cellular process;cellular protein metabolic process;macromolecule biosynthetic process;macromolecule metabolic process;metabolic process;negative regulation of biological process;negative regulation of cellular met…	Ribosome	11.295	198240000	40772000	147660000	9803700	0	2	1	4	P62855	P62855
40S ribosomal protein S27	Rps27	n. def.	n. def.	n. def.	-0.742869	-0.852954	-0.286691	-0.403275	-1.01453	-0.387789	0.293135	-0.315953	-0.617942	binding;cation binding;ion binding;metal ion binding;structural constituent of ribosome;structural molecule activity	cell part;cytosolic small ribosomal subunit;intracellular membrane-bounded organelle;intracellular organelle;intracellular organelle part;intracellular part;macromolecular complex;membrane-bounded organelle;nucleus;organelle;organelle part;ribonucleoprotein complex;small ribosomal subunit	biosynthetic process;cellular biosynthetic process;cellular macromolecule biosynthetic process;cellular macromolecule metabolic process;cellular metabolic process;cellular process;cellular protein metabolic process;macromolecule biosynthetic process;macromolecule metabolic process;metabolic process;primary metabolic process;protein metabolic process;translation	Ribosome	15.897	318630000	98017000	205470000	15138000	0	1	0	3	Q6ZWU9	Q6ZWU9
40S ribosomal protein S27-like;40S ribosomal protein S27	Rps27l	n. def.	n. def.	n. def.	n. def.	n. def.	n. def.	n. def.	n. def.	n. def.	0.62527	0.0110662	-0.708797	apoptotic protease activator activity;binding;caspase activator activity;caspase regulator activity;cation binding;enzyme activator activity;enzyme regulator activity;ion binding;metal ion binding;nucleic acid binding;peptidase activator activity;peptidase regulator activity;structural constituent of ribosome;structural molecule activity;translation activator activity;translation regulator activi…	cell part;cytoplasmic part;intracellular membrane-bounded organelle;intracellular non-membrane-bounded organelle;intracellular organelle;intracellular part;macromolecular complex;membrane-bounded organelle;non-membrane-bounded organelle;nucleus;organelle;ribonucleoprotein complex;ribosome	biological regulation;biosynthetic process;cell cycle checkpoint;cellular biosynthetic process;cellular macromolecule biosynthetic process;cellular macromolecule metabolic process;cellular metabolic process;cellular nitrogen compound metabolic process;cellular process;cellular protein metabolic process;cellular response to stimulus;cellular response to stress;DNA damage checkpoint;DNA damage resp…	Ribosome	4.3778	65910000	12799000	47912000	5199100	0	1	0	2	Q6ZWY3;D6RH49;D3YYB0	Q6ZWY3;D6RH49;D3YYB0
40S ribosomal protein S29	Rps29;Gm10126	n. def.	n. def.	n. def.	n. def.	n. def.	n. def.	n. def.	n. def.	n. def.	0.37951	0.474981	0.10286	binding;cation binding;ion binding;metal ion binding;structural constituent of ribosome;structural molecule activity;transition metal ion binding;zinc ion binding	cell part;cytoplasmic part;cytosolic small ribosomal subunit;intracellular non-membrane-bounded organelle;intracellular organelle;intracellular organelle part;intracellular part;macromolecular complex;non-membrane-bounded organelle;organelle;organelle part;ribonucleoprotein complex;ribosome;small ribosomal subunit	biosynthetic process;cellular biosynthetic process;cellular macromolecule biosynthetic process;cellular macromolecule metabolic process;cellular metabolic process;cellular process;cellular protein metabolic process;macromolecule biosynthetic process;macromolecule metabolic process;metabolic process;primary metabolic process;protein metabolic process;translation	Ribosome	2.6792	82572000	12348000	65131000	5093000	0	1	0	2	P62274;D3YYL7	P62274;D3YYL7
40S ribosomal protein S4, X isoform;40S ribosomal protein S4	Rps4x;Rps4l;Gm15013	n. def.	n. def.	n. def.	-0.868015	-1.3119	0.0359054	-0.553659	-0.675466	-0.363512	0.89344	0.0297002	-0.869438	binding;nucleic acid binding;RNA binding;rRNA binding;structural constituent of ribosome;structural molecule activity	cell part;cytoplasmic part;intracellular non-membrane-bounded organelle;intracellular organelle;intracellular organelle part;intracellular part;macromolecular complex;non-membrane-bounded organelle;organelle;organelle part;polysome;ribonucleoprotein complex;ribosome;small ribosomal subunit	biological regulation;biosynthetic process;cellular biosynthetic process;cellular macromolecule biosynthetic process;cellular macromolecule metabolic process;cellular metabolic process;cellular process;cellular protein metabolic process;developmental process;macromolecule biosynthetic process;macromolecule metabolic process;metabolic process;multicellular organismal development;multicellular orga…	Ribosome	90.118	857870000	209940000	595910000	52015000	1	9	8	16	P62702;Q3V1Z5;V9GWY0	P62702;Q3V1Z5;V9GWY0
40S ribosomal protein S5;40S ribosomal protein S5, N-terminally processed	Rps5	n. def.	n. def.	n. def.	-0.785303	-0.471889	-0.403218	-0.328163	-0.98054	-0.581799	0.481712	-0.280615	-0.706135	binding;mRNA binding;nucleic acid binding;RNA binding;structural constituent of ribosome;structural molecule activity	cell part;cytosolic small ribosomal subunit;intracellular organelle part;intracellular part;macromolecular complex;organelle part;ribonucleoprotein complex;small ribosomal subunit	biological regulation;biosynthetic process;cellular biosynthetic process;cellular macromolecule biosynthetic process;cellular macromolecule metabolic process;cellular metabolic process;cellular process;cellular protein metabolic process;macromolecule biosynthetic process;macromolecule metabolic process;metabolic process;posttranscriptional regulation of gene expression;primary metabolic process;p…	Ribosome	85.514	749730000	170890000	543060000	35777000	0	6	4	8	D3YYM6;Q91V55;P97461	D3YYM6;Q91V55;P97461
40S ribosomal protein S6	Rps6	n. def.	n. def.	n. def.	-1.88284	-0.879144	0.905274	-1.5216	-1.06061	0.43808	0.873813	-0.135459	-1.11704	structural constituent of ribosome;structural molecule activity	cell part;intracellular non-membrane-bounded organelle;intracellular organelle;intracellular organelle part;intracellular part;macromolecular complex;non-membrane-bounded organelle;nuclear part;nucleolus;organelle;organelle part;ribonucleoprotein complex;small ribosomal subunit	biological regulation;biosynthetic process;carbohydrate homeostasis;cellular biosynthetic process;cellular component biogenesis;cellular component biogenesis at cellular level;cellular component organization or biogenesis;cellular component organization or biogenesis at cellular level;cellular macromolecule biosynthetic process;cellular macromolecule metabolic process;cellular metabolic process;c…	Insulin signaling pathway;mTOR signaling pathway;Ribosome	33.248	165100000	45142000	111800000	8159300	0	4	2	6	P62754	P62754
40S ribosomal protein S7	Rps7;Gm9493	n. def.	n. def.	n. def.	-1.5649	-2.03866	-0.452057	-1.153	-1.3345	0.0508847	0.579856	0.738638	0.0280033	structural constituent of ribosome;structural molecule activity	90S preribosome;cell part;cytoplasmic part;cytoskeletal part;cytosolic small ribosomal subunit;intracellular organelle part;intracellular part;macromolecular complex;microtubule organizing center;organelle part;preribosome;ribonucleoprotein complex;small ribosomal subunit;small-subunit processome	biosynthetic process;cellular biosynthetic process;cellular component biogenesis;cellular component biogenesis at cellular level;cellular component organization or biogenesis;cellular component organization or biogenesis at cellular level;cellular macromolecule biosynthetic process;cellular macromolecule metabolic process;cellular metabolic process;cellular nitrogen compound metabolic process;cel…	Ribosome	21.525	280210000	112090000	139080000	29045000	0	6	3	7	P62082;F6SVV1	P62082;F6SVV1
40S ribosomal protein S8	Rps8	n. def.	n. def.	n. def.	-2.40392	-0.630662	1.31846	-1.833	-0.122837	2.21611	1.15069	0.111565	-1.11438	structural constituent of ribosome;structural molecule activity	cell part;cytosolic small ribosomal subunit;intracellular organelle part;intracellular part;macromolecular complex;organelle part;ribonucleoprotein complex;small ribosomal subunit	biosynthetic process;cellular biosynthetic process;cellular macromolecule biosynthetic process;cellular macromolecule metabolic process;cellular metabolic process;cellular process;cellular protein metabolic process;macromolecule biosynthetic process;macromolecule metabolic process;metabolic process;primary metabolic process;protein metabolic process;translation	Ribosome	100.75	471070000	113070000	318050000	39943000	0	8	2	9	P62242	P62242
40S ribosomal protein S9	Rps9	n. def.	n. def.	n. def.	-1.19628	-1.5121	-0.532032	-0.564094	-0.404878	-0.00414652	0.913722	0.068602	-0.644803	binding;nucleic acid binding;RNA binding;rRNA binding;structural constituent of ribosome;structural molecule activity;translation regulator activity	cell part;cytosolic small ribosomal subunit;intracellular non-membrane-bounded organelle;intracellular organelle;intracellular organelle part;intracellular part;macromolecular complex;non-membrane-bounded organelle;nuclear part;nucleolus;organelle;organelle part;ribonucleoprotein complex;small ribosomal subunit	biological regulation;biosynthetic process;cellular biosynthetic process;cellular macromolecule biosynthetic process;cellular macromolecule metabolic process;cellular metabolic process;cellular process;cellular protein metabolic process;macromolecule biosynthetic process;macromolecule metabolic process;metabolic process;positive regulation of biological process;positive regulation of cell prolife…	Ribosome	25.663	622680000	190070000	396490000	36122000	0	11	5	13	Q6ZWN5;F7CJS8;D3YWH9;Q9CXW7;D3YUV6;D3Z673	Q6ZWN5;F7CJS8;D3YWH9;Q9CXW7
4-trimethylaminobutyraldehyde dehydrogenase	Aldh9a1	n. def.	n. def.	n. def.	0.77104	0.36446	-0.702726	0.805375	0.197991	-0.674245	-1.62513	-1.90823	-0.259668	4-trimethylammoniobutyraldehyde dehydrogenase activity;aminobutyraldehyde dehydrogenase activity;catalytic activity;oxidoreductase activity;oxidoreductase activity, acting on the aldehyde or oxo group of donors;oxidoreductase activity, acting on the aldehyde or oxo group of donors, NAD or NADP as acceptor	cell part;cytoplasmic part;cytosol;intracellular membrane-bounded organelle;intracellular organelle;intracellular part;membrane;membrane-bounded organelle;mitochondrion;organelle;plasma membrane	amine biosynthetic process;amine metabolic process;betaine biosynthetic process;betaine metabolic process;biological regulation;biosynthetic process;carboxylic acid biosynthetic process;carboxylic acid metabolic process;carnitine biosynthetic process;carnitine metabolic process;cellular aldehyde metabolic process;cellular amine metabolic process;cellular amino acid biosynthetic process;cellular a…	Arginine and proline metabolism;Ascorbate and aldarate metabolism;beta-Alanine metabolism;Fatty acid metabolism;Glycerolipid metabolism;Glycolysis / Gluconeogenesis;Histidine metabolism;Lysine degradation;Propanoate metabolism;Pyruvate metabolism;Tryptophan metabolism;Valine, leucine and isoleucine degradation	38.602	247540000	106950000	119280000	21312000	1	3	3	11	Q9JLJ2;Q3U367	Q9JLJ2;Q3U367
5(3)-deoxyribonucleotidase, cytosolic type	Nt5c	n. def.	n. def.	n. def.	-0.906142	0.491084	1.18846	-1.28923	0.0889556	1.23106	-1.40495	-0.801254	0.812621	5'-nucleotidase activity;binding;catalytic activity;cation binding;hydrolase activity;hydrolase activity, acting on ester bonds;ion binding;metal ion binding;nucleotidase activity;nucleotide binding;phosphatase activity;phosphoric ester hydrolase activity;pyrimidine nucleotide binding	cell part;cytoplasmic part;intracellular membrane-bounded organelle;intracellular organelle;intracellular part;membrane-bounded organelle;mitochondrion;nucleus;organelle	2'-deoxyribonucleotide metabolic process;catabolic process;cellular catabolic process;cellular metabolic process;cellular nitrogen compound catabolic process;cellular nitrogen compound metabolic process;cellular process;deoxyribonucleotide catabolic process;deoxyribonucleotide metabolic process;heterocycle catabolic process;heterocycle metabolic process;metabolic process;nitrogen compound metabol…	Nicotinate and nicotinamide metabolism;Purine metabolism;Pyrimidine metabolism	25.318	144620000	51690000	75555000	17377000	0	3	2	4	Q9JM14;A2A9X5	Q9JM14;A2A9X5
5-3 exoribonuclease 2	Xrn2	n. def.	n. def.	n. def.	-1.08896	-0.469749	0.465191	-1.32391	-0.647219	0.311038	1.05721	0.41684	1.16794	5'-3' exonuclease activity;5'-3' exoribonuclease activity;binding;catalytic activity;cation binding;exonuclease activity;exonuclease activity, active with either ribo- or deoxyribonucleic acids and producing 5'-phosphomonoesters;exoribonuclease activity;exoribonuclease activity, producing 5'-phosphomonoesters;hydrolase activity;hydrolase activity, acting on ester bonds;ion binding;metal ion bindi…	aggresome;cell part;inclusion body;intracellular non-membrane-bounded organelle;intracellular organelle;intracellular organelle part;intracellular part;non-membrane-bounded organelle;nuclear part;nucleolus;organelle;organelle part	biological regulation;biosynthetic process;catabolic process;cell growth;cellular biosynthetic process;cellular catabolic process;cellular macromolecule catabolic process;cellular macromolecule metabolic process;cellular metabolic process;cellular nitrogen compound metabolic process;cellular process;cellular response to stimulus;cellular response to stress;DNA catabolic process;DNA catabolic proc…	Ribosome biogenesis in eukaryotes;RNA degradation	17.191	59061000	28304000	25891000	4865800	0	5	2	5	Q9DBR1	Q9DBR1
55 kDa erythrocyte membrane protein	Mpp1	n. def.	n. def.	n. def.	0.0238941	-1.62874	-0.190141	0.149259	-0.927633	-1.24801	-0.393103	-0.0498302	0.547154		cell cortex part;cell part;cell projection;cortical cytoskeleton;cytoplasmic part;cytoskeleton;intracellular non-membrane-bounded organelle;intracellular organelle;intracellular part;membrane;microvillus;non-membrane-bounded organelle;organelle;organelle part;stereocilium	biological regulation;regulation of behavior;regulation of biological process;regulation of cell migration;regulation of cell motility;regulation of cellular component movement;regulation of cellular process;regulation of chemotaxis;regulation of immune system process;regulation of leukocyte chemotaxis;regulation of leukocyte migration;regulation of localization;regulation of locomotion;regulatio…		12.1	55849000	19162000	30500000	6187500	0	2	4	3	A2AN84;P70290;B7ZCL8;B7ZCM0;B7ZCL9	A2AN84;P70290;B7ZCL8;B7ZCM0
5-AMP-activated protein kinase subunit gamma-1	Prkag1	n. def.	n. def.	n. def.	n. def.	n. def.	n. def.	n. def.	n. def.	n. def.	n. def.	n. def.	n. def.	adenyl nucleotide binding;adenyl ribonucleotide binding;ADP binding;AMP binding;AMP-activated protein kinase activity;ATP binding;binding;catalytic activity;kinase activity;nucleotide binding;phosphotransferase activity, alcohol group as acceptor;protein kinase activity;protein serine/threonine kinase activity;purine nucleotide binding;purine ribonucleoside triphosphate binding;purine ribonucleot…	AMP-activated protein kinase complex;cell part;cytoplasmic part;cytosol;intracellular membrane-bounded organelle;intracellular organelle;intracellular part;macromolecular complex;membrane-bounded organelle;nucleus;organelle;protein complex	biological regulation;biosynthetic process;carboxylic acid biosynthetic process;carboxylic acid metabolic process;cellular biosynthetic process;cellular component assembly;cellular component organization;cellular component organization or biogenesis;cellular ketone metabolic process;cellular lipid metabolic process;cellular metabolic process;cellular process;fatty acid biosynthetic process;fatty …	Adipocytokine signaling pathway;Hypertrophic cardiomyopathy (HCM);Insulin signaling pathway	3.4375	1341200	812760	427410	101020	0	1	0	0	O54950	O54950
5-AMP-activated protein kinase subunit gamma-2	Prkag2	n. def.	n. def.	n. def.	n. def.	n. def.	n. def.	-1.51297	-2.96477	-1.4403	n. def.	n. def.	n. def.	adenyl nucleotide binding;adenyl ribonucleotide binding;ADP binding;AMP-activated protein kinase activity;ATP binding;binding;cAMP-dependent protein kinase inhibitor activity;cAMP-dependent protein kinase regulator activity;catalytic activity;enzyme activator activity;enzyme inhibitor activity;enzyme regulator activity;kinase activator activity;kinase activity;kinase inhibitor activity;kinase reg…	AMP-activated protein kinase complex;cell part;cytoplasmic part;cytosol;intracellular part;macromolecular complex;protein complex	biological regulation;biosynthetic process;carbohydrate metabolic process;carboxylic acid biosynthetic process;carboxylic acid metabolic process;cellular biosynthetic process;cellular carbohydrate metabolic process;cellular glucan metabolic process;cellular ketone metabolic process;cellular lipid metabolic process;cellular macromolecule metabolic process;cellular metabolic process;cellular polysa…	Adipocytokine signaling pathway;Hypertrophic cardiomyopathy (HCM);Insulin signaling pathway	2.845	15387000	11088000	3029200	1269700	0	1	1	0	D3YUS1;D3YYW4;Q8BIQ9;Q91WG5	D3YUS1;D3YYW4;Q8BIQ9;Q91WG5
5-formyltetrahydrofolate cyclo-ligase	Mthfsl	n. def.	n. def.	n. def.	n. def.	n. def.	n. def.	n. def.	n. def.	n. def.	n. def.	n. def.	n. def.	5-formyltetrahydrofolate cyclo-ligase activity;adenyl nucleotide binding;adenyl ribonucleotide binding;ATP binding;binding;catalytic activity;cyclo-ligase activity;ligase activity;ligase activity, forming carbon-nitrogen bonds;nucleotide binding;purine nucleotide binding;purine ribonucleoside triphosphate binding;purine ribonucleotide binding;ribonucleotide binding		aromatic compound biosynthetic process;biosynthetic process;cellular aromatic compound metabolic process;cellular biosynthetic process;cellular metabolic process;cellular nitrogen compound biosynthetic process;cellular nitrogen compound metabolic process;cellular process;coenzyme biosynthetic process;coenzyme metabolic process;cofactor biosynthetic process;cofactor metabolic process;folic acid-co…	One carbon pool by folate	3.126	2126200	1291800	623310	211130	0	1	0	0	L7N466	L7N466
5-nucleotidase domain-containing protein 3	Nt5dc3	n. def.	n. def.	n. def.	n. def.	n. def.	n. def.	n. def.	n. def.	n. def.	0.985646	0.869714	0.155231	binding;catalytic activity;cation binding;hydrolase activity;ion binding;metal ion binding	cell part;cytoplasmic part;cytosol;intracellular membrane-bounded organelle;intracellular organelle;intracellular part;membrane-bounded organelle;mitochondrion;organelle			24.817	63677000	7744500	44863000	11069000	0	0	0	10	Q3UHB1	Q3UHB1
60 kDa SS-A/Ro ribonucleoprotein	Trove2	n. def.	n. def.	n. def.	0.205768	-1.45115	-2.2911	0.199123	-0.914575	-1.36915	0.66821	0.65104	0.205893	binding;cation binding;ion binding;metal ion binding;nucleic acid binding;RNA binding	cell part;cytoplasm;intracellular membrane-bounded organelle;intracellular organelle;intracellular part;macromolecular complex;membrane-bounded organelle;nucleus;organelle;ribonucleoprotein complex	anatomical structure morphogenesis;cell part morphogenesis;cell projection morphogenesis;cell projection organization;cellular component morphogenesis;cellular component organization;cellular component organization at cellular level;cellular component organization or biogenesis;cellular component organization or biogenesis at cellular level;cellular developmental process;cellular process;cilium m…	Systemic lupus erythematosus	25.751	128720000	41884000	79024000	7807900	0	3	3	7	O08848	O08848
60S acidic ribosomal protein P0	Rplp0	n. def.	n. def.	n. def.	1.078	-0.866489	-1.77818	0.876016	-1.50492	-1.63013	0.937344	-0.425191	-1.54393	structural constituent of ribosome;structural molecule activity	cell part;cytoplasm;cytoplasmic part;intracellular membrane-bounded organelle;intracellular non-membrane-bounded organelle;intracellular organelle;intracellular part;macromolecular complex;membrane-bounded organelle;non-membrane-bounded organelle;nucleus;organelle;ribonucleoprotein complex;ribosome	biosynthetic process;cellular biosynthetic process;cellular component biogenesis;cellular component biogenesis at cellular level;cellular component organization or biogenesis;cellular component organization or biogenesis at cellular level;cellular macromolecule biosynthetic process;cellular macromolecule metabolic process;cellular metabolic process;cellular process;cellular response to chemical s…	Ribosome	106.03	3955300000	1153800000	2640100000	161460000	0	2	2	1	P14869;S4R1N1	P14869;S4R1N1
60S acidic ribosomal protein P1	Rplp1;Gm10073	n. def.	n. def.	n. def.	-0.118993	-0.387487	-0.706865	-0.134936	-1.59101	-1.27935	0.532566	1.8618	-0.717074	structural constituent of ribosome;structural molecule activity	cell part;cytoplasmic part;intracellular non-membrane-bounded organelle;intracellular organelle;intracellular part;macromolecular complex;non-membrane-bounded organelle;organelle;ribonucleoprotein complex;ribosome	biosynthetic process;cellular biosynthetic process;cellular macromolecule biosynthetic process;cellular macromolecule metabolic process;cellular metabolic process;cellular process;macromolecule biosynthetic process;macromolecule metabolic process;metabolic process;translational elongation	Ribosome	55.179	1264800000	237840000	970700000	56234000	0	3	3	3	P47955;E9Q3T0	P47955;E9Q3T0
60S acidic ribosomal protein P2	Rplp2	n. def.	n. def.	n. def.	n. def.	n. def.	n. def.	-0.830255	-2.16897	-1.05442	1.07135	-0.836656	-1.6878	structural constituent of ribosome;structural molecule activity	cell part;cytosolic large ribosomal subunit;intracellular organelle part;intracellular part;large ribosomal subunit;macromolecular complex;organelle part;ribonucleoprotein complex	biosynthetic process;cellular biosynthetic process;cellular macromolecule biosynthetic process;cellular macromolecule metabolic process;cellular metabolic process;cellular process;macromolecule biosynthetic process;macromolecule metabolic process;metabolic process;translational elongation	Ribosome	86.693	356220000	62148000	274830000	19238000	0	1	3	6	P99027	P99027
60S ribosomal protein L10;60S ribosomal protein L10-like	Rpl10;Rpl10l	n. def.	n. def.	n. def.	n. def.	n. def.	n. def.	n. def.	n. def.	n. def.	1.86821	0.357045	-1.6081	structural constituent of ribosome;structural molecule activity	cell part;cytoplasmic part;cytosolic large ribosomal subunit;endoplasmic reticulum;intracellular membrane-bounded organelle;intracellular non-membrane-bounded organelle;intracellular organelle;intracellular organelle part;intracellular part;large ribosomal subunit;macromolecular complex;membrane-bounded organelle;non-membrane-bounded organelle;nucleus;organelle;organelle part;ribonucleoprotein co…	biosynthetic process;cellular biosynthetic process;cellular macromolecule biosynthetic process;cellular macromolecule metabolic process;cellular metabolic process;cellular process;cellular protein metabolic process;gamete generation;macromolecule biosynthetic process;macromolecule metabolic process;male gamete generation;metabolic process;multicellular organismal process;multicellular organismal …	Ribosome	33.845	287950000	32509000	238910000	16529000	0	1	0	9	I7HLV2;Q6ZWV3;P86048;B7FAU6	I7HLV2;Q6ZWV3;P86048
60S ribosomal protein L11	Gm10036;Rpl11;Gm5093	n. def.	n. def.	n. def.	0.485118	0.265197	-0.360083	0.451541	0.66029	0.251568	0.531868	0.0450235	-0.566549	binding;nucleic acid binding;RNA binding;rRNA binding;structural constituent of ribosome;structural molecule activity	cell part;cytoplasmic part;intracellular non-membrane-bounded organelle;intracellular organelle;intracellular organelle part;intracellular part;macromolecular complex;non-membrane-bounded organelle;nuclear part;nucleolus;organelle;organelle part;ribonucleoprotein complex;ribosome	biosynthetic process;cellular biosynthetic process;cellular localization;cellular macromolecule biosynthetic process;cellular macromolecule localization;cellular macromolecule metabolic process;cellular metabolic process;cellular process;cellular protein localization;cellular protein metabolic process;localization;macromolecule biosynthetic process;macromolecule localization;macromolecule metabol…	Ribosome	42.663	468450000	121210000	279160000	68087000	1	3	3	6	E9PYL9;Q9CXW4;A2BH06;E9PZB3	E9PYL9;Q9CXW4;A2BH06;E9PZB3
60S ribosomal protein L12	Rpl12	n. def.	n. def.	n. def.	-1.13638	-0.774355	0.158725	-1.16443	-2.1029	-0.825364	0.315102	-0.869491	-1.08174	binding;nucleic acid binding;RNA binding;structural constituent of ribosome;structural molecule activity	cell part;cytoplasmic part;intracellular non-membrane-bounded organelle;intracellular organelle;intracellular part;macromolecular complex;non-membrane-bounded organelle;organelle;ribonucleoprotein complex;ribosome	biosynthetic process;cellular biosynthetic process;cellular macromolecule biosynthetic process;cellular macromolecule metabolic process;cellular metabolic process;cellular process;cellular protein metabolic process;macromolecule biosynthetic process;macromolecule metabolic process;metabolic process;primary metabolic process;protein metabolic process;translation	Ribosome	112.53	1027400000	394080000	586390000	46903000	1	5	6	7	P35979;F8VQK7	P35979
60S ribosomal protein L13	Rpl13	n. def.	n. def.	n. def.	-1.10572	0.439464	1.51182	-0.445146	n. def.	n. def.	0.995231	-0.0436161	-1.01179	structural constituent of ribosome;structural molecule activity	cell part;cytoplasmic part;intracellular non-membrane-bounded organelle;intracellular organelle;intracellular part;macromolecular complex;non-membrane-bounded organelle;organelle;ribonucleoprotein complex;ribosome	biosynthetic process;cellular biosynthetic process;cellular macromolecule biosynthetic process;cellular macromolecule metabolic process;cellular metabolic process;cellular process;cellular protein metabolic process;macromolecule biosynthetic process;macromolecule metabolic process;metabolic process;primary metabolic process;protein metabolic process;translation	Ribosome	38.163	374490000	53614000	294620000	26257000	0	2	1	7	P47963	P47963
60S ribosomal protein L13a	Rpl13a	n. def.	n. def.	n. def.	n. def.	n. def.	n. def.	n. def.	n. def.	n. def.	1.22008	2.21447	0.970707	structural constituent of ribosome;structural molecule activity	cell part;intracellular organelle part;intracellular part;large ribosomal subunit;macromolecular complex;membrane;organelle part;ribonucleoprotein complex	biological regulation;biosynthetic process;cellular biosynthetic process;cellular macromolecule biosynthetic process;cellular macromolecule metabolic process;cellular metabolic process;cellular process;cellular protein metabolic process;cellular response to chemical stimulus;cellular response to cytokine stimulus;cellular response to interferon-gamma;cellular response to organic substance;cellula…	Ribosome	11.932	96357000	9521300	62807000	24028000	0	0	0	5	P19253;E9Q5A0;S4R281	P19253;E9Q5A0;S4R281
60S ribosomal protein L14	Rpl14	n. def.	n. def.	n. def.	n. def.	n. def.	n. def.	n. def.	n. def.	n. def.	3.79836	0.435522	-0.705312	structural constituent of ribosome;structural molecule activity	cell part;cytosolic large ribosomal subunit;intracellular organelle part;intracellular part;large ribosomal subunit;macromolecular complex;organelle part;ribonucleoprotein complex	biosynthetic process;cellular biosynthetic process;cellular component biogenesis;cellular component biogenesis at cellular level;cellular component organization or biogenesis;cellular component organization or biogenesis at cellular level;cellular macromolecule biosynthetic process;cellular macromolecule metabolic process;cellular metabolic process;cellular nitrogen compound metabolic process;cel…	Ribosome	19.33	194070000	28727000	133630000	31713000	0	1	0	4	Q9CR57	Q9CR57
60S ribosomal protein L17	Rpl17	n. def.	n. def.	n. def.	n. def.	n. def.	n. def.	-0.0158555	-0.371366	-0.291504	2.24394	0.657091	-2.00063	structural constituent of ribosome;structural molecule activity	cell part;intracellular organelle part;intracellular part;large ribosomal subunit;macromolecular complex;organelle part;ribonucleoprotein complex	biosynthetic process;cellular biosynthetic process;cellular macromolecule biosynthetic process;cellular macromolecule metabolic process;cellular metabolic process;cellular process;cellular protein metabolic process;macromolecule biosynthetic process;macromolecule metabolic process;metabolic process;primary metabolic process;protein metabolic process;translation	Ribosome	29.863	291980000	32139000	235400000	24448000	0	1	2	9	Q6ZWZ7;Q9CPR4;B2RY53;F6YKV1	Q6ZWZ7;Q9CPR4
60S ribosomal protein L18	Rpl18	n. def.	n. def.	n. def.	n. def.	n. def.	n. def.	n. def.	n. def.	n. def.	1.04879	0.50457	0.152897	structural constituent of ribosome;structural molecule activity	cell part;cytoplasmic part;cytosolic large ribosomal subunit;intracellular non-membrane-bounded organelle;intracellular organelle;intracellular organelle part;intracellular part;large ribosomal subunit;macromolecular complex;non-membrane-bounded organelle;organelle;organelle part;ribonucleoprotein complex;ribosome	biosynthetic process;cellular biosynthetic process;cellular macromolecule biosynthetic process;cellular macromolecule metabolic process;cellular metabolic process;cellular process;cellular protein metabolic process;macromolecule biosynthetic process;macromolecule metabolic process;metabolic process;primary metabolic process;protein metabolic process;translation	Ribosome	21.323	103820000	20998000	78188000	4638400	0	0	0	6	P35980;G3UZJ6;G3UZK4;G3UYV6;G3UX28	P35980;G3UZJ6;G3UZK4
60S ribosomal protein L18a	Rpl18a	n. def.	n. def.	n. def.	n. def.	n. def.	n. def.	n. def.	n. def.	n. def.	1.10172	0.498251	-0.84218	structural constituent of ribosome;structural molecule activity	cell part;cytosolic large ribosomal subunit;intracellular organelle part;intracellular part;large ribosomal subunit;macromolecular complex;organelle part;ribonucleoprotein complex	biosynthetic process;cellular biosynthetic process;cellular macromolecule biosynthetic process;cellular macromolecule metabolic process;cellular metabolic process;cellular process;cellular protein metabolic process;macromolecule biosynthetic process;macromolecule metabolic process;metabolic process;primary metabolic process;protein metabolic process;translation	Ribosome	20.611	135160000	13134000	91343000	30688000	0	0	0	9	P62717;F6YJW4	P62717
60S ribosomal protein L21	Rpl21	n. def.	n. def.	n. def.	n. def.	n. def.	n. def.	n. def.	n. def.	n. def.	0.882369	0.140386	-1.2324	structural constituent of ribosome;structural molecule activity	cell part;cytoplasmic part;intracellular non-membrane-bounded organelle;intracellular organelle;intracellular part;macromolecular complex;non-membrane-bounded organelle;organelle;ribonucleoprotein complex;ribosome	biosynthetic process;cellular biosynthetic process;cellular macromolecule biosynthetic process;cellular macromolecule metabolic process;cellular metabolic process;cellular process;cellular protein metabolic process;macromolecule biosynthetic process;macromolecule metabolic process;metabolic process;primary metabolic process;protein metabolic process;translation	Ribosome	10.044	84834000	10462000	70470000	3902400	0	0	0	3	Q9CQM8;O09167	Q9CQM8;O09167
60S ribosomal protein L22	Rpl22	n. def.	n. def.	n. def.	0.0243196	-0.380014	-0.48556	-0.13914	-1.96303	-1.50865	-0.0894976	0.796681	0.843662	binding;carbohydrate binding;glycosaminoglycan binding;heparin binding;nucleic acid binding;pattern binding;polysaccharide binding;RNA binding;structural constituent of ribosome;structural molecule activity	cell part;cytoplasmic part;cytosolic large ribosomal subunit;intracellular non-membrane-bounded organelle;intracellular organelle;intracellular organelle part;intracellular part;large ribosomal subunit;macromolecular complex;non-membrane-bounded organelle;organelle;organelle part;ribonucleoprotein complex;ribosome	alpha-beta T cell activation;alpha-beta T cell differentiation;biosynthetic process;cell activation;cell differentiation;cellular biosynthetic process;cellular developmental process;cellular macromolecule biosynthetic process;cellular macromolecule metabolic process;cellular metabolic process;cellular process;cellular protein metabolic process;developmental process;immune system process;leukocyte…	Ribosome	8.1366	166370000	36202000	111810000	18359000	0	1	1	3	P67984	P67984
60S ribosomal protein L22-like 1	Rpl22l1	n. def.	n. def.	n. def.	n. def.	n. def.	n. def.	n. def.	n. def.	n. def.	1.91606	1.23928	-0.680498	structural constituent of ribosome;structural molecule activity	cell part;cytoplasmic part;intracellular non-membrane-bounded organelle;intracellular organelle;intracellular part;macromolecular complex;non-membrane-bounded organelle;organelle;ribonucleoprotein complex;ribosome	biosynthetic process;cellular biosynthetic process;cellular macromolecule biosynthetic process;cellular macromolecule metabolic process;cellular metabolic process;cellular process;cellular protein metabolic process;macromolecule biosynthetic process;macromolecule metabolic process;metabolic process;primary metabolic process;protein metabolic process;translation	Ribosome	3.7116	84170000	6653200	71647000	5870400	0	0	1	2	Q9D7S7	Q9D7S7
60S ribosomal protein L23	Rpl23	n. def.	n. def.	n. def.	0.462995	0.318808	-0.749572	n. def.	n. def.	n. def.	0.602362	0.123401	-0.539729	structural constituent of ribosome;structural molecule activity	cell part;cytoplasmic part;cytosolic large ribosomal subunit;cytosolic part;cytosolic ribosome;intracellular non-membrane-bounded organelle;intracellular organelle;intracellular organelle part;intracellular part;large ribosomal subunit;macromolecular complex;non-membrane-bounded organelle;nuclear part;nucleolus;organelle;organelle part;ribonucleoprotein complex;ribosome	biosynthetic process;cellular biosynthetic process;cellular macromolecule biosynthetic process;cellular macromolecule metabolic process;cellular metabolic process;cellular process;cellular protein metabolic process;macromolecule biosynthetic process;macromolecule metabolic process;metabolic process;primary metabolic process;protein metabolic process;translation	Ribosome	35.622	561550000	78331000	441620000	41603000	0	2	1	5	P62830;A2A6F8	P62830
60S ribosomal protein L23a	Rpl23a	n. def.	n. def.	n. def.	-1.14893	-0.401578	0.41446	n. def.	n. def.	n. def.	2.03601	0.590051	-1.39104	binding;nucleic acid binding;nucleotide binding;RNA binding;rRNA binding;structural constituent of ribosome;structural molecule activity	cell part;cytoplasmic part;intracellular membrane-bounded organelle;intracellular non-membrane-bounded organelle;intracellular organelle;intracellular part;macromolecular complex;membrane-bounded organelle;non-membrane-bounded organelle;nucleus;organelle;ribonucleoprotein complex;ribosome	biosynthetic process;cellular biosynthetic process;cellular macromolecule biosynthetic process;cellular macromolecule metabolic process;cellular metabolic process;cellular process;cellular protein metabolic process;macromolecule biosynthetic process;macromolecule metabolic process;metabolic process;primary metabolic process;protein metabolic process;translation	Ribosome	15.426	199380000	28715000	153410000	17249000	0	1	0	6	P62751;D3YTY6	P62751
60S ribosomal protein L24	Rpl24	n. def.	n. def.	n. def.	n. def.	n. def.	n. def.	n. def.	n. def.	n. def.	0.861479	0.154194	0.786847		cell part;cytoplasmic part;intracellular non-membrane-bounded organelle;intracellular organelle;intracellular part;macromolecular complex;non-membrane-bounded organelle;organelle;ribonucleoprotein complex;ribosome		Ribosome	11.178	121340000	24287000	75664000	21391000	0	1	0	5	Q8BP67;F6RSK3	Q8BP67
60S ribosomal protein L26	Rpl26	n. def.	n. def.	n. def.	0.340391	0.69724	0.275603	0.870266	0.368266	-0.0901732	1.09322	-0.0318724	-0.910963	structural constituent of ribosome;structural molecule activity	cell part;cytosolic large ribosomal subunit;intracellular organelle part;intracellular part;large ribosomal subunit;macromolecular complex;organelle part;ribonucleoprotein complex	biosynthetic process;cellular biosynthetic process;cellular component biogenesis;cellular component biogenesis at cellular level;cellular component organization or biogenesis;cellular component organization or biogenesis at cellular level;cellular macromolecule biosynthetic process;cellular macromolecule metabolic process;cellular metabolic process;cellular nitrogen compound metabolic process;cel…	Ribosome	15.638	230300000	90537000	130850000	8910500	0	1	2	9	P61255;B1ARA3;B1ARA5	P61255;B1ARA3;B1ARA5
60S ribosomal protein L27	Rpl27	n. def.	n. def.	n. def.	n. def.	n. def.	n. def.	n. def.	n. def.	n. def.	1.48187	1.25072	-0.0985828	structural constituent of ribosome;structural molecule activity	cell part;cytoplasmic part;cytosolic large ribosomal subunit;intracellular non-membrane-bounded organelle;intracellular organelle;intracellular organelle part;intracellular part;large ribosomal subunit;macromolecular complex;non-membrane-bounded organelle;organelle;organelle part;ribonucleoprotein complex;ribosome	biosynthetic process;cellular biosynthetic process;cellular macromolecule biosynthetic process;cellular macromolecule metabolic process;cellular metabolic process;cellular process;cellular protein metabolic process;macromolecule biosynthetic process;macromolecule metabolic process;metabolic process;primary metabolic process;protein metabolic process;translation	Ribosome	6.8253	221010000	29752000	177330000	13922000	0	1	0	4	P61358;A2A4Q0	P61358;A2A4Q0
60S ribosomal protein L27a	Rpl27a	n. def.	n. def.	n. def.	n. def.	n. def.	n. def.	n. def.	n. def.	n. def.	1.31678	0.218719	-1.32218	structural constituent of ribosome;structural molecule activity	cell part;cytoplasmic part;intracellular non-membrane-bounded organelle;intracellular organelle;intracellular part;macromolecular complex;non-membrane-bounded organelle;organelle;ribonucleoprotein complex;ribosome	biosynthetic process;cellular biosynthetic process;cellular macromolecule biosynthetic process;cellular macromolecule metabolic process;cellular metabolic process;cellular process;cellular protein metabolic process;macromolecule biosynthetic process;macromolecule metabolic process;metabolic process;primary metabolic process;protein metabolic process;translation	Ribosome	16.001	221160000	20026000	188310000	12819000	0	0	0	4	P14115	P14115
60S ribosomal protein L28	Rpl28	n. def.	n. def.	n. def.	n. def.	n. def.	n. def.	n. def.	n. def.	n. def.	0.798424	0.644502	-0.208261	structural constituent of ribosome;structural molecule activity	cell part;cytoplasmic part;intracellular non-membrane-bounded organelle;intracellular organelle;intracellular part;macromolecular complex;non-membrane-bounded organelle;organelle;ribonucleoprotein complex;ribosome	biosynthetic process;cellular biosynthetic process;cellular macromolecule biosynthetic process;cellular macromolecule metabolic process;cellular metabolic process;cellular process;cellular protein metabolic process;macromolecule biosynthetic process;macromolecule metabolic process;metabolic process;primary metabolic process;protein metabolic process;translation	Ribosome	16.757	126360000	25176000	94110000	7069100	0	0	0	6	P41105	P41105
60S ribosomal protein L29	Gm5218;Gm17669;Gm10709;Rpl29;Gm4889;Gm3550	n. def.	n. def.	n. def.	n. def.	n. def.	n. def.	n. def.	n. def.	n. def.	0.830661	-0.267548	-1.33734	structural constituent of ribosome;structural molecule activity	cell part;cytoplasmic part;intracellular non-membrane-bounded organelle;intracellular organelle;intracellular part;macromolecular complex;non-membrane-bounded organelle;organelle;ribonucleoprotein complex;ribosome	biosynthetic process;cellular biosynthetic process;cellular macromolecule biosynthetic process;cellular macromolecule metabolic process;cellular metabolic process;cellular process;cellular protein metabolic process;macromolecule biosynthetic process;macromolecule metabolic process;metabolic process;primary metabolic process;protein metabolic process;translation	Ribosome	2.7937	28488000	5221400	22235000	1032200	0	0	1	2	F6YH22;F6QL70;D3Z1N9;P47915;F6VZG1;W4VSN7	F6YH22;F6QL70;D3Z1N9;P47915;F6VZG1;W4VSN7
60S ribosomal protein L3	Rpl3	n. def.	n. def.	n. def.	n. def.	n. def.	n. def.	n. def.	n. def.	n. def.	1.27638	-0.00557957	-1.59053	structural constituent of ribosome;structural molecule activity	cell part;cytosolic large ribosomal subunit;intracellular non-membrane-bounded organelle;intracellular organelle;intracellular organelle part;intracellular part;large ribosomal subunit;macromolecular complex;non-membrane-bounded organelle;nuclear part;nucleolus;organelle;organelle part;ribonucleoprotein complex	biosynthetic process;cellular biosynthetic process;cellular macromolecule biosynthetic process;cellular macromolecule metabolic process;cellular metabolic process;cellular process;cellular protein metabolic process;cellular response to chemical stimulus;cellular response to cytokine stimulus;cellular response to interleukin-4;cellular response to organic substance;cellular response to stimulus;ma…	Ribosome	30.725	320030000	33686000	255880000	30459000	0	0	0	11	P27659;A0A087WNS0;A0A087WQK0	P27659
60S ribosomal protein L30	Rpl30	n. def.	n. def.	n. def.	-0.0936635	0.36446	0.376846	0.561302	0.0103502	-0.344502	1.20489	0.0827026	-0.899964	structural constituent of ribosome;structural molecule activity	cell part;cytosolic large ribosomal subunit;intracellular organelle part;intracellular part;large ribosomal subunit;macromolecular complex;organelle part;ribonucleoprotein complex	biosynthetic process;cellular biosynthetic process;cellular macromolecule biosynthetic process;cellular macromolecule metabolic process;cellular metabolic process;cellular process;cellular protein metabolic process;macromolecule biosynthetic process;macromolecule metabolic process;metabolic process;primary metabolic process;protein metabolic process;translation	Ribosome	85.707	529800000	119240000	375110000	35446000	0	3	2	6	P62889	P62889
60S ribosomal protein L31	Rpl31	n. def.	n. def.	n. def.	-0.760797	-1.69909	-1.10067	-1.30095	-2.33075	-0.309646	0.875072	0.321582	-0.728168	structural constituent of ribosome;structural molecule activity	cell part;cytosolic large ribosomal subunit;intracellular organelle part;intracellular part;large ribosomal subunit;macromolecular complex;organelle part;ribonucleoprotein complex	biosynthetic process;cellular biosynthetic process;cellular macromolecule biosynthetic process;cellular macromolecule metabolic process;cellular metabolic process;cellular process;cellular protein metabolic process;macromolecule biosynthetic process;macromolecule metabolic process;metabolic process;primary metabolic process;protein metabolic process;translation	Ribosome	15.172	435230000	78942000	340070000	16218000	1	2	2	6	P62900	P62900
60S ribosomal protein L32	Rpl32	n. def.	n. def.	n. def.	n. def.	n. def.	n. def.	n. def.	n. def.	n. def.	1.42196	0.323197	-0.794207	structural constituent of ribosome;structural molecule activity	cell part;cytosolic large ribosomal subunit;intracellular organelle part;intracellular part;large ribosomal subunit;macromolecular complex;organelle part;ribonucleoprotein complex	biosynthetic process;cellular biosynthetic process;cellular macromolecule biosynthetic process;cellular macromolecule metabolic process;cellular metabolic process;cellular process;cellular protein metabolic process;macromolecule biosynthetic process;macromolecule metabolic process;metabolic process;primary metabolic process;protein metabolic process;translation	Ribosome	11.066	65343000	8553000	54475000	2314100	0	0	0	5	P62911;A2AD25;P17932	P62911
60S ribosomal protein L34	Rpl34	n. def.	n. def.	n. def.	n. def.	n. def.	n. def.	n. def.	n. def.	n. def.	0.580338	0.223917	0.293017	structural constituent of ribosome;structural molecule activity	cell part;cytoplasmic part;intracellular non-membrane-bounded organelle;intracellular organelle;intracellular part;macromolecular complex;non-membrane-bounded organelle;organelle;ribonucleoprotein complex;ribosome	biosynthetic process;cellular biosynthetic process;cellular macromolecule biosynthetic process;cellular macromolecule metabolic process;cellular metabolic process;cellular process;cellular protein metabolic process;macromolecule biosynthetic process;macromolecule metabolic process;metabolic process;primary metabolic process;protein metabolic process;translation	Ribosome	4.4664	35943000	5721000	28313000	1908600	0	0	0	3	Q9D1R9	Q9D1R9
60S ribosomal protein L35	Rpl35;Gm10269	n. def.	n. def.	n. def.	n. def.	n. def.	n. def.	n. def.	n. def.	n. def.	0.942383	0.359296	-1.04838	structural constituent of ribosome;structural molecule activity	cell part;cytoplasmic part;intracellular non-membrane-bounded organelle;intracellular organelle;intracellular part;macromolecular complex;non-membrane-bounded organelle;organelle;ribonucleoprotein complex;ribosome	biosynthetic process;cellular biosynthetic process;cellular macromolecule biosynthetic process;cellular macromolecule metabolic process;cellular metabolic process;cellular process;cellular protein metabolic process;macromolecule biosynthetic process;macromolecule metabolic process;metabolic process;primary metabolic process;protein metabolic process;translation	Ribosome	10.99	83598000	7156200	73713000	2729200	0	0	0	3	Q6ZWV7;G3UWD7	Q6ZWV7;G3UWD7
60S ribosomal protein L35a	Rpl35a	n. def.	n. def.	n. def.	n. def.	n. def.	n. def.	n. def.	n. def.	n. def.	1.1157	0.126576	-0.696634	structural constituent of ribosome;structural molecule activity	cell part;cytosolic large ribosomal subunit;intracellular organelle part;intracellular part;large ribosomal subunit;macromolecular complex;organelle part;ribonucleoprotein complex	biosynthetic process;cellular biosynthetic process;cellular component biogenesis;cellular component biogenesis at cellular level;cellular component organization or biogenesis;cellular component organization or biogenesis at cellular level;cellular macromolecule biosynthetic process;cellular macromolecule metabolic process;cellular metabolic process;cellular nitrogen compound metabolic process;cel…	Ribosome	9.084	76060000	9197700	62667000	4195500	0	1	1	4	O55142	O55142
60S ribosomal protein L36	Rpl36	n. def.	n. def.	n. def.	n. def.	n. def.	n. def.	n. def.	n. def.	n. def.	1.26718	0.700262	-0.574519	structural constituent of ribosome;structural molecule activity	cell part;cytoplasmic part;intracellular non-membrane-bounded organelle;intracellular organelle;intracellular part;macromolecular complex;non-membrane-bounded organelle;organelle;ribonucleoprotein complex;ribosome	biosynthetic process;cellular biosynthetic process;cellular macromolecule biosynthetic process;cellular macromolecule metabolic process;cellular metabolic process;cellular process;cellular protein metabolic process;macromolecule biosynthetic process;macromolecule metabolic process;metabolic process;primary metabolic process;protein metabolic process;translation	Ribosome	4.9695	71149000	6812300	58744000	5593300	0	0	0	2	Q6ZWZ4;P47964	Q6ZWZ4;P47964
60S ribosomal protein L37a	Rpl37a	n. def.	n. def.	n. def.	n. def.	n. def.	n. def.	n. def.	n. def.	n. def.	0.655901	-0.256287	-0.846584	binding;cation binding;ion binding;metal ion binding;structural constituent of ribosome;structural molecule activity	cell part;cytosolic large ribosomal subunit;intracellular organelle part;intracellular part;large ribosomal subunit;macromolecular complex;organelle part;ribonucleoprotein complex	biosynthetic process;cellular biosynthetic process;cellular macromolecule biosynthetic process;cellular macromolecule metabolic process;cellular metabolic process;cellular process;cellular protein metabolic process;macromolecule biosynthetic process;macromolecule metabolic process;metabolic process;primary metabolic process;protein metabolic process;translation	Ribosome	14.831	58777000	12670000	43455000	2652300	0	1	0	3	P61514	P61514
60S ribosomal protein L38	Rpl38	n. def.	n. def.	n. def.	n. def.	n. def.	n. def.	n. def.	n. def.	n. def.	0.42707	-0.694438	-0.69108	structural constituent of ribosome;structural molecule activity	cell part;cytoplasmic part;cytosolic large ribosomal subunit;eukaryotic 80S initiation complex;intracellular organelle part;intracellular part;large ribosomal subunit;macromolecular complex;organelle part;ribonucleoprotein complex;translation initiation complex	90S preribosome assembly;anatomical structure development;anatomical structure morphogenesis;axial mesoderm development;biological regulation;biosynthetic process;cellular biosynthetic process;cellular component assembly;cellular component assembly at cellular level;cellular component organization;cellular component organization at cellular level;cellular component organization or biogenesis;cell…	Ribosome	12.579	111570000	16130000	90666000	4770600	0	0	0	4	Q9JJI8	Q9JJI8
60S ribosomal protein L4	Rpl4	n. def.	n. def.	n. def.	n. def.	n. def.	n. def.	n. def.	n. def.	n. def.	2.17102	0.423955	-1.92571	structural constituent of ribosome;structural molecule activity	cell part;cytosolic large ribosomal subunit;intracellular non-membrane-bounded organelle;intracellular organelle;intracellular organelle part;intracellular part;large ribosomal subunit;macromolecular complex;non-membrane-bounded organelle;nuclear part;nucleolus;organelle;organelle part;ribonucleoprotein complex	biosynthetic process;cellular biosynthetic process;cellular macromolecule biosynthetic process;cellular macromolecule metabolic process;cellular metabolic process;cellular process;cellular protein metabolic process;macromolecule biosynthetic process;macromolecule metabolic process;metabolic process;primary metabolic process;protein metabolic process;translation	Ribosome	36.962	318750000	23358000	280980000	14415000	0	0	0	11	Q9D8E6	Q9D8E6
60S ribosomal protein L5	Rpl5	n. def.	n. def.	n. def.	0.024887	-0.919915	-0.550676	-0.240418	-1.08773	-1.02729	1.10715	0.557386	-0.695022	5S rRNA binding;binding;nucleic acid binding;RNA binding;rRNA binding;structural constituent of ribosome;structural molecule activity	cell part;cytosolic large ribosomal subunit;intracellular membrane-bounded organelle;intracellular non-membrane-bounded organelle;intracellular organelle;intracellular organelle part;intracellular part;large ribosomal subunit;macromolecular complex;membrane-bounded organelle;non-membrane-bounded organelle;nuclear part;nucleolus;nucleus;organelle;organelle part;ribonucleoprotein complex	biosynthetic process;cellular biosynthetic process;cellular component biogenesis;cellular component biogenesis at cellular level;cellular component organization or biogenesis;cellular component organization or biogenesis at cellular level;cellular macromolecule biosynthetic process;cellular macromolecule metabolic process;cellular metabolic process;cellular nitrogen compound metabolic process;cel…	Ribosome	42.37	396190000	106710000	256200000	33279000	0	5	5	14	P47962;D3YYV8	P47962;D3YYV8
60S ribosomal protein L6	Rpl6;Gm5428	n. def.	n. def.	n. def.	n. def.	n. def.	n. def.	n. def.	n. def.	n. def.	1.10709	0.0432046	-1.61856	structural constituent of ribosome;structural molecule activity	cell part;cytoplasm;cytoplasmic part;intracellular non-membrane-bounded organelle;intracellular organelle;intracellular organelle part;intracellular part;macromolecular complex;non-membrane-bounded organelle;nuclear part;nucleolus;organelle;organelle part;ribonucleoprotein complex;ribosome	biosynthetic process;cellular biosynthetic process;cellular macromolecule biosynthetic process;cellular macromolecule metabolic process;cellular metabolic process;cellular process;cellular protein metabolic process;macromolecule biosynthetic process;macromolecule metabolic process;metabolic process;primary metabolic process;protein metabolic process;translation	Ribosome	47.526	255440000	27285000	212430000	15717000	0	0	1	11	P47911;E9PUX4	P47911;E9PUX4
60S ribosomal protein L7	Rpl7	n. def.	n. def.	n. def.	n. def.	n. def.	n. def.	n. def.	n. def.	n. def.	1.0545	1.01942	-0.179564	binding;DNA binding;identical protein binding;mRNA binding;nucleic acid binding;protein binding;protein dimerization activity;protein homodimerization activity;RNA binding;structural constituent of ribosome;structural molecule activity	cell part;cytosolic large ribosomal subunit;intracellular organelle part;intracellular part;large ribosomal subunit;macromolecular complex;organelle part;ribonucleoprotein complex	biosynthetic process;cellular biosynthetic process;cellular component biogenesis;cellular component biogenesis at cellular level;cellular component organization or biogenesis;cellular component organization or biogenesis at cellular level;cellular macromolecule biosynthetic process;cellular macromolecule metabolic process;cellular metabolic process;cellular nitrogen compound metabolic process;cel…	Ribosome	18.009	197600000	20253000	158090000	19259000	0	1	0	12	P14148;F6XI62	P14148;F6XI62
60S ribosomal protein L7a	Rpl7a	n. def.	n. def.	n. def.	n. def.	n. def.	n. def.	n. def.	n. def.	n. def.	1.62826	0.133564	-1.5754		cell part;cytoplasmic part;intracellular non-membrane-bounded organelle;intracellular organelle;intracellular part;macromolecular complex;membrane;non-membrane-bounded organelle;organelle;polysomal ribosome;ribonucleoprotein complex;ribosome	cellular component biogenesis;cellular component biogenesis at cellular level;cellular component organization or biogenesis;cellular component organization or biogenesis at cellular level;cellular process;ribonucleoprotein complex biogenesis;ribosome biogenesis	Ribosome	28.992	326460000	35624000	274540000	16299000	0	0	0	7	P12970;V9GX35;F6VBB8	P12970
60S ribosomal protein L8	Rpl8	n. def.	n. def.	n. def.	n. def.	n. def.	n. def.	n. def.	n. def.	n. def.	1.19352	-0.655603	-1.53228	binding;nucleic acid binding;RNA binding;rRNA binding;structural constituent of ribosome;structural molecule activity	cell part;cytosolic large ribosomal subunit;intracellular organelle part;intracellular part;large ribosomal subunit;macromolecular complex;organelle part;ribonucleoprotein complex	biosynthetic process;cellular biosynthetic process;cellular macromolecule biosynthetic process;cellular macromolecule metabolic process;cellular metabolic process;cellular process;cellular protein metabolic process;macromolecule biosynthetic process;macromolecule metabolic process;metabolic process;primary metabolic process;protein metabolic process;translation	Ribosome	27.569	159970000	19977000	134290000	5700400	0	0	0	6	P62918	P62918
60S ribosomal protein L9	Rpl9	n. def.	n. def.	n. def.	0.66939	1.38056	0.778124	n. def.	n. def.	n. def.	0.711231	0.344488	-0.408531	binding;nucleic acid binding;RNA binding;rRNA binding;structural constituent of ribosome;structural molecule activity	cell part;cytosolic large ribosomal subunit;intracellular organelle part;intracellular part;large ribosomal subunit;macromolecular complex;organelle part;ribonucleoprotein complex	biosynthetic process;cellular biosynthetic process;cellular macromolecule biosynthetic process;cellular macromolecule metabolic process;cellular metabolic process;cellular process;cellular protein metabolic process;macromolecule biosynthetic process;macromolecule metabolic process;metabolic process;primary metabolic process;protein metabolic process;translation	Ribosome	26.438	364300000	53438000	277810000	33057000	0	2	1	7	P51410;D3Z629;D3YZT0;S4R1R7	P51410;D3Z629
6-pyruvoyl tetrahydrobiopterin synthase	Pts	n. def.	n. def.	n. def.	n. def.	n. def.	n. def.	n. def.	n. def.	n. def.	-3.41639	-2.43479	0.8292	6-pyruvoyltetrahydropterin synthase activity;binding;carbon-oxygen lyase activity;carbon-oxygen lyase activity, acting on phosphates;catalytic activity;cation binding;ion binding;lyase activity;metal ion binding	cell part;cytoplasmic part;intracellular membrane-bounded organelle;intracellular organelle;intracellular part;membrane-bounded organelle;mitochondrion;organelle	aromatic compound biosynthetic process;biosynthetic process;cellular aromatic compound metabolic process;cellular biosynthetic process;cellular metabolic process;cellular nitrogen compound biosynthetic process;cellular nitrogen compound metabolic process;cellular process;coenzyme biosynthetic process;coenzyme metabolic process;cofactor biosynthetic process;cofactor metabolic process;heterocycle b…	Folate biosynthesis	7.3467	38300000	25316000	11202000	1782300	0	0	0	2	Q9R1Z7	Q9R1Z7
7-methylguanosine phosphate-specific 5-nucleotidase	Nt5c3b	n. def.	n. def.	n. def.	-0.775713	-0.829742	1.17415	n. def.	n. def.	n. def.	-0.0655967	0.818851	0.830742	5'-nucleotidase activity;binding;catalytic activity;cation binding;hydrolase activity;hydrolase activity, acting on ester bonds;ion binding;magnesium ion binding;metal ion binding;nucleotidase activity;nucleotide binding;phosphatase activity;phosphoric ester hydrolase activity	cell part;cytoplasm;intracellular part	cellular metabolic process;cellular nitrogen compound metabolic process;cellular process;metabolic process;nitrogen compound metabolic process;nucleobase-containing compound metabolic process;nucleobase-containing small molecule metabolic process;nucleoside phosphate metabolic process;nucleotide metabolic process;primary metabolic process;small molecule metabolic process		26.363	64462000	19149000	31759000	13553000	0	2	1	6	Q3UFY7	Q3UFY7
A disintegrin and metalloproteinase with thrombospondin motifs 1	Adamts1	n. def.	n. def.	n. def.	n. def.	n. def.	n. def.	-1.39123	0.0897694	1.44223	-0.921308	1.46916	2.40338	binding;carbohydrate binding;catalytic activity;cation binding;endopeptidase activity;glycosaminoglycan binding;heparin binding;hydrolase activity;ion binding;metal ion binding;metalloendopeptidase activity;metallopeptidase activity;pattern binding;peptidase activity;peptidase activity, acting on L-amino acid peptides;polysaccharide binding;transition metal ion binding;zinc ion binding	basement membrane;cell part;cytoplasmic part;cytoplasmic vesicle;extracellular matrix part;extracellular region part;intracellular organelle;intracellular part;organelle;vesicle	anatomical structure development;anatomical structure formation involved in morphogenesis;biological regulation;developmental process;heart trabecula formation;kidney development;macromolecule metabolic process;metabolic process;multicellular organismal process;multicellular organismal reproductive process;negative regulation of angiogenesis;negative regulation of biological process;negative regu…		26.663	31666000	12737000	11842000	7086900	0	0	2	2	P97857	P97857
A disintegrin and metalloproteinase with thrombospondin motifs 12	Adamts12	n. def.	n. def.	n. def.	n. def.	n. def.	n. def.	n. def.	n. def.	n. def.	1.20902	3.9241	2.42401	binding;catalytic activity;cation binding;endopeptidase activity;hydrolase activity;ion binding;metal ion binding;metalloendopeptidase activity;metallopeptidase activity;peptidase activity;peptidase activity, acting on L-amino acid peptides;transition metal ion binding;zinc ion binding	extracellular matrix;extracellular region part;proteinaceous extracellular matrix	macromolecule metabolic process;metabolic process;primary metabolic process;protein metabolic process;proteolysis		3.9716	2972300	426160	1123600	1422600	0	1	1	2	Q811B3	Q811B3
A disintegrin and metalloproteinase with thrombospondin motifs 2	Adamts2	n. def.	n. def.	n. def.	n. def.	n. def.	n. def.	n. def.	n. def.	n. def.	-0.999481	3.03184	4.00153	binding;catalytic activity;cation binding;endopeptidase activity;hydrolase activity;ion binding;metal ion binding;metalloendopeptidase activity;metallopeptidase activity;peptidase activity;peptidase activity, acting on L-amino acid peptides;transition metal ion binding;zinc ion binding	extracellular matrix;extracellular region part;proteinaceous extracellular matrix	anatomical structure development;cellular component organization;cellular component organization at cellular level;cellular component organization or biogenesis;cellular component organization or biogenesis at cellular level;cellular process;collagen catabolic process;collagen fibril organization;collagen metabolic process;developmental process;epidermis development;extracellular matrix organizat…		22.206	22918000	4109500	7130600	11678000	0	0	0	4	Q8C9W3	Q8C9W3
A disintegrin and metalloproteinase with thrombospondin motifs 5	Adamts5	n. def.	n. def.	n. def.	-1.2066	1.37451	2.21381	-2.17573	0.23352	1.67378	-0.167977	3.48014	3.90583	binding;catalytic activity;cation binding;endopeptidase activity;hydrolase activity;ion binding;metal ion binding;metalloendopeptidase activity;metallopeptidase activity;peptidase activity;peptidase activity, acting on L-amino acid peptides;transition metal ion binding;zinc ion binding	cell part;cytoplasm;extracellular matrix;extracellular region part;intracellular membrane-bounded organelle;intracellular organelle;intracellular part;membrane-bounded organelle;nucleus;organelle;proteinaceous extracellular matrix	macromolecule metabolic process;metabolic process;primary metabolic process;protein metabolic process;proteolysis		27.869	83170000	36546000	17943000	28680000	0	5	2	3	Q9R001	Q9R001
Abl interactor 1	Abi1	n. def.	n. def.	n. def.	n. def.	n. def.	n. def.	n. def.	n. def.	n. def.	-1.19727	n. def.	n. def.	enzyme activator activity;enzyme regulator activity;kinase activator activity;kinase regulator activity;protein kinase activator activity;protein kinase regulator activity;protein tyrosine kinase activator activity	cell junction;cell part;cell projection;cell projection part;cytoplasm;cytoskeleton;filopodium;growth cone;intracellular;intracellular membrane-bounded organelle;intracellular non-membrane-bounded organelle;intracellular organelle;intracellular part;lamellipodium;membrane-bounded organelle;neuron projection;non-membrane-bounded organelle;nucleus;organelle;site of polarized growth;synapse	anatomical structure development;anatomical structure formation involved in morphogenesis;anatomical structure morphogenesis;anterior/posterior pattern specification;cell development;cell part morphogenesis;cell projection morphogenesis;cell projection organization;cellular component morphogenesis;cellular component movement;cellular component organization;cellular component organization at cellu…		8.6408	15925000	3333900	10501000	2089200	0	0	0	1	B7ZCU2;B7ZCU5;B7ZCU4;B7ZCU3;B7ZCU0;J3QNK8;Q8CBW3	B7ZCU2;B7ZCU5;B7ZCU4;B7ZCU3;B7ZCU0;J3QNK8;Q8CBW3
Acetoacetyl-CoA synthetase	Aacs	n. def.	n. def.	n. def.	n. def.	n. def.	n. def.	-1.96364	-0.383925	0.688494	-0.866384	-0.704912	-2.03363	acetoacetate-CoA ligase activity;acid-thiol ligase activity;adenyl nucleotide binding;adenyl ribonucleotide binding;ATP binding;binding;butyrate-CoA ligase activity;catalytic activity;ligase activity;ligase activity, forming carbon-sulfur bonds;nucleotide binding;purine nucleotide binding;purine ribonucleoside triphosphate binding;purine ribonucleotide binding;ribonucleotide binding	cell part;cytoplasmic part;cytosol;intracellular part	adipose tissue development;anatomical structure development;biological regulation;carbohydrate homeostasis;carboxylic acid metabolic process;cell differentiation;cellular chemical homeostasis;cellular developmental process;cellular glucose homeostasis;cellular homeostasis;cellular ketone metabolic process;cellular lipid metabolic process;cellular metabolic process;cellular process;cellular respon…	Butanoate metabolism	10.424	23983000	9460900	11753000	2769500	2	1	5	1	Q9D2R0	Q9D2R0
Acetyl-CoA acetyltransferase, mitochondrial	Acat1	n. def.	n. def.	n. def.	0.943209	-2.01905	-1.16942	n. def.	n. def.	n. def.	0.559247	0.0985544	-0.713213	acetyl-CoA C-acetyltransferase activity;acetyl-CoA C-acyltransferase activity;acetyltransferase activity;binding;C-acetyltransferase activity;C-acyltransferase activity;catalytic activity;cation binding;coenzyme binding;cofactor binding;ion binding;metal ion binding;transferase activity;transferase activity, transferring acyl groups;transferase activity, transferring acyl groups other than amino-…	cell part;cytoplasmic part;intracellular organelle lumen;intracellular organelle part;intracellular part;membrane;membrane-enclosed lumen;mitochondrial inner membrane;mitochondrial matrix;mitochondrial membrane;mitochondrial part;organelle inner membrane;organelle lumen;organelle membrane;organelle part	adipose tissue development;anatomical structure development;brain development;cellular component assembly;cellular component organization;cellular component organization or biogenesis;developmental process;liver development;macromolecular complex assembly;macromolecular complex subunit organization;metanephric proximal convoluted tubule development;organ development;protein complex assembly;prote…	Benzoate degradation;Butanoate metabolism;Carbon fixation pathways in prokaryotes;Fatty acid metabolism;Glyoxylate and dicarboxylate metabolism;Lysine degradation;Propanoate metabolism;Pyruvate metabolism;Synthesis and degradation of ketone bodies;Terpenoid backbone biosynthesis;Tryptophan metabolism;Two-component system;Valine, leucine and isoleucine degradation	40.072	166500000	30866000	122470000	13161000	1	3	0	7	Q8QZT1	Q8QZT1
Acid ceramidase;Acid ceramidase subunit alpha;Acid ceramidase subunit beta	Asah1	n. def.	n. def.	n. def.	-1.5168	3.07938	3.82487	-0.920434	2.12281	3.10108	-6.66225	-3.99066	2.87367	catalytic activity;ceramidase activity;hydrolase activity;hydrolase activity, acting on carbon-nitrogen (but not peptide) bonds;hydrolase activity, acting on carbon-nitrogen (but not peptide) bonds, in linear amides	cell part;cytoplasmic part;intracellular membrane-bounded organelle;intracellular organelle;intracellular part;lysosome;lytic vacuole;membrane-bounded organelle;organelle;vacuole	anatomical structure development;developmental process;lipid metabolic process;lung development;metabolic process;organ development;primary metabolic process;response to chemical stimulus;response to organic substance;response to stimulus	Lysosome;Sphingolipid metabolism	145.17	4146200000	3801900000	185840000	158450000	0	6	4	26	Q9WV54;D3Z015;D3Z505	Q9WV54
Acid sphingomyelinase-like phosphodiesterase 3a	Smpdl3a	n. def.	n. def.	n. def.	n. def.	n. def.	n. def.	n. def.	n. def.	n. def.	-5.53423	-3.24373	2.3413	catalytic activity;hydrolase activity;hydrolase activity, acting on ester bonds;hydrolase activity, acting on glycosyl bonds;lipase activity;phospholipase activity;phosphoric diester hydrolase activity;phosphoric ester hydrolase activity;sphingomyelin phosphodiesterase activity	extracellular region part;extracellular space	catabolic process;cellular catabolic process;cellular lipid catabolic process;cellular lipid metabolic process;cellular metabolic process;cellular process;lipid catabolic process;lipid metabolic process;membrane lipid catabolic process;membrane lipid metabolic process;metabolic process;organophosphate metabolic process;phospholipid catabolic process;phospholipid metabolic process;primary metaboli…		21.638	285500000	260380000	12834000	12284000	0	0	1	9	P70158	P70158
Acid trehalase-like protein 1	Athl1	n. def.	n. def.	n. def.	n. def.	n. def.	n. def.	-0.0219655	-0.03143	-0.0850069	-1.12372	1.57903	2.20527	catalytic activity;hydrolase activity;hydrolase activity, acting on glycosyl bonds		carbohydrate metabolic process;metabolic process;primary metabolic process		13.627	38891000	15998000	14690000	8203600	0	1	4	2	Q8BP56;F6QM56;E9QA85;E9Q4H7	Q8BP56;F6QM56;E9QA85
Acidic leucine-rich nuclear phosphoprotein 32 family member A;Putative acidic leucine-rich nuclear phosphoprotein 32 family member C	Anp32a;Anp32c	n. def.	n. def.	n. def.	n. def.	n. def.	n. def.	n. def.	n. def.	n. def.	n. def.	n. def.	n. def.		cell part;cytoplasmic part;endoplasmic reticulum;intracellular membrane-bounded organelle;intracellular organelle;intracellular organelle part;intracellular part;membrane-bounded organelle;nuclear matrix;nuclear part;organelle;organelle part;perinuclear region of cytoplasm	biological regulation;biosynthetic process;cellular biosynthetic process;cellular macromolecule biosynthetic process;cellular macromolecule metabolic process;cellular metabolic process;cellular nitrogen compound metabolic process;cellular process;macromolecule biosynthetic process;macromolecule metabolic process;metabolic process;nitrogen compound metabolic process;nucleic acid metabolic process;…		3.8088	11073000	6291800	4295500	485190	0	1	1	1	F6UFG6;D3YYE1;D3Z7M9;O35381;Q64G17	F6UFG6;D3YYE1;D3Z7M9;O35381;Q64G17
Acidic leucine-rich nuclear phosphoprotein 32 family member B	Anp32b	n. def.	n. def.	n. def.	-0.771717	-0.8682	-0.297608	-1.06576	-1.60437	-0.598479	-0.0568213	-0.640434	-0.196889		cell part;intracellular membrane-bounded organelle;intracellular organelle;intracellular part;membrane-bounded organelle;nucleus;organelle	anatomical structure development;developmental process;inner ear development;palate development;system development;vasculature development;ventricular system development		57.677	583120000	160480000	382280000	40356000	0	3	4	4	Q9EST5	Q9EST5
Acidic leucine-rich nuclear phosphoprotein 32 family member E	Anp32e	n. def.	n. def.	n. def.	n. def.	n. def.	n. def.	n. def.	n. def.	n. def.	n. def.	n. def.	n. def.	enzyme inhibitor activity;enzyme regulator activity;phosphatase inhibitor activity;phosphatase regulator activity	cell part;cytoplasmic membrane-bounded vesicle;cytoplasmic part;cytoplasmic vesicle;intracellular membrane-bounded organelle;intracellular organelle;intracellular part;membrane-bounded organelle;membrane-bounded vesicle;nucleus;organelle;vesicle			3.8187	2466300	815490	1355500	295290	0	0	0	1	E9Q5H2;E9PZF5;P97822	E9Q5H2;E9PZF5;P97822
Actin filament-associated protein 1-like 1	Afap1l1	n. def.	n. def.	n. def.	-0.51579	-0.775886	-0.514965	-0.497059	-0.82677	-0.35124	-0.0623242	-0.470729	-0.351903	binding;lipid binding;phospholipid binding	cell junction;cell part;cell projection;cytoplasm;cytoskeletal part;intracellular non-membrane-bounded organelle;intracellular organelle;intracellular organelle part;intracellular part;invadopodium;macromolecular complex;non-membrane-bounded organelle;organelle;organelle part;podosome;protein complex			2.6343	219320000	87111000	122880000	9333100	0	1	1	1	Q8BZI0	Q8BZI0
Actin, aortic smooth muscle;Actin, gamma-enteric smooth muscle	Acta2;Actg2	n. def.	n. def.	n. def.	1.1737	2.12486	0.336855	0.826437	2.20749	1.71774	0.151469	0.912726	0.766298	adenyl nucleotide binding;adenyl ribonucleotide binding;ATP binding;binding;nucleotide binding;purine nucleotide binding;purine ribonucleoside triphosphate binding;purine ribonucleotide binding;ribonucleotide binding	actin cytoskeleton;cell part;cell periphery;contractile fiber;contractile fiber part;cytoplasm;cytoplasmic part;cytoskeleton;intracellular non-membrane-bounded organelle;intracellular organelle;intracellular part;macromolecular complex;non-membrane-bounded organelle;organelle;organelle part;protein complex;smooth muscle contractile fiber	anatomical structure development;biological regulation;cell development;cellular developmental process;cellular process;circulatory system process;developmental process;glomerular mesangial cell development;mesangial cell development;multicellular organismal process;multi-organism process;muscle contraction;muscle system process;regulation of anatomical structure size;regulation of biological qua…	Vascular smooth muscle contraction	5.6359	1133400000	240340000	752370000	140710000	0	1	1	1	P62737;P63268;D3YZY0;D3Z2K3	P62737;P63268;D3YZY0;D3Z2K3
Actin-like protein 6A	Actl6a	n. def.	n. def.	n. def.	-0.186968	-0.812308	0.362217	-0.297573	-1.68506	-0.922593	0.954941	1.44848	0.906121	adenyl nucleotide binding;adenyl ribonucleotide binding;ATP binding;binding;chromatin binding;nucleotide binding;purine nucleotide binding;purine ribonucleoside triphosphate binding;purine ribonucleotide binding;ribonucleotide binding	cell part;chromatin remodeling complex;chromosomal part;DNA helicase complex;H4/H2A histone acetyltransferase complex;histone acetyltransferase complex;Ino80 complex;intracellular membrane-bounded organelle;intracellular organelle;intracellular organelle part;intracellular part;macromolecular complex;membrane;membrane-bounded organelle;npBAF complex;NuA4 histone acetyltransferase complex;nuclear …	anatomical structure development;biological regulation;biosynthetic process;cellular biosynthetic process;cellular component organization;cellular component organization at cellular level;cellular component organization or biogenesis;cellular component organization or biogenesis at cellular level;cellular macromolecule biosynthetic process;cellular macromolecule metabolic process;cellular metabol…		24.788	130410000	29257000	86399000	14754000	0	3	3	5	Q9Z2N8;D3YVN1;F8WI57;Q99MR0	Q9Z2N8;D3YVN1
Actin-related protein 10	Actr10	n. def.	n. def.	n. def.	n. def.	n. def.	n. def.	0.511974	0.734829	0.866236	0.927517	0.042084	-0.978719		cell part;cytoplasm;cytoskeletal part;dynactin complex;intracellular organelle part;intracellular part;macromolecular complex;microtubule associated complex;organelle part;protein complex	cellular component movement;cellular process;microtubule-based movement;microtubule-based process		8.6907	132100000	52556000	70330000	9212400	0	1	1	4	Q9QZB7	Q9QZB7
Actin-related protein 2/3 complex subunit 1A	Arpc1a	n. def.	n. def.	n. def.	0.224411	n. def.	n. def.	n. def.	n. def.	n. def.	0.486148	0.19774	-0.273029		Arp2/3 protein complex;cell part;cytoplasm;cytoskeletal part;intracellular organelle part;intracellular part;macromolecular complex;organelle part;protein complex	biological regulation;cellular component organization;cellular component organization or biogenesis;regulation of actin cytoskeleton organization;regulation of actin filament length;regulation of actin filament polymerization;regulation of actin filament-based process;regulation of actin polymerization or depolymerization;regulation of anatomical structure size;regulation of biological process;re…	Bacterial invasion of epithelial cells;Fc gamma R-mediated phagocytosis;Pathogenic Escherichia coli infection;Regulation of actin cytoskeleton;Shigellosis	8.5048	110440000	23417000	80754000	6270800	0	2	1	3	Q9R0Q6;D3YVI5	Q9R0Q6;D3YVI5
Actin-related protein 2/3 complex subunit 5;Actin-related protein 2/3 complex subunit 5-like protein	Arpc5l	n. def.	n. def.	n. def.	0.290778	-0.34077	-0.744874	0.0102069	-0.331028	0.0749164	-0.638389	-0.782471	-0.130634		cell part;cytoplasm;cytoskeleton;intracellular non-membrane-bounded organelle;intracellular organelle;intracellular part;non-membrane-bounded organelle;organelle	biological regulation;cellular component organization;cellular component organization or biogenesis;regulation of actin cytoskeleton organization;regulation of actin filament length;regulation of actin filament polymerization;regulation of actin filament-based process;regulation of actin polymerization or depolymerization;regulation of anatomical structure size;regulation of biological process;re…	Bacterial invasion of epithelial cells;Fc gamma R-mediated phagocytosis;Pathogenic Escherichia coli infection;Regulation of actin cytoskeleton;Shigellosis	21.346	134420000	45736000	82095000	6585900	0	2	2	3	A3KGQ6;Q9D898	A3KGQ6;Q9D898
Activated RNA polymerase II transcriptional coactivator p15	Sub1	n. def.	n. def.	n. def.	-0.00714454	-0.682071	-1.03508	-0.725303	-1.90617	-0.916045	1.14893	-0.119448	-1.5748	binding;DNA binding;nucleic acid binding;protein binding transcription factor activity;single-stranded DNA binding;structure-specific DNA binding;transcription coactivator activity;transcription cofactor activity;transcription factor binding transcription factor activity	cell part;intracellular non-membrane-bounded organelle;intracellular organelle;intracellular organelle part;intracellular part;macromolecular complex;non-membrane-bounded organelle;nuclear part;nucleolus;nucleoplasm part;organelle;organelle part;protein complex;transcription factor complex	biological regulation;biosynthetic process;cellular biosynthetic process;cellular macromolecule biosynthetic process;cellular macromolecule metabolic process;cellular metabolic process;cellular nitrogen compound metabolic process;cellular process;macromolecule biosynthetic process;macromolecule metabolic process;metabolic process;nitrogen compound metabolic process;nucleic acid metabolic process;…		55.873	439430000	141010000	287060000	11355000	0	2	3	6	P11031	P11031
Activating signal cointegrator 1 complex subunit 3	Ascc3	n. def.	n. def.	n. def.	n. def.	n. def.	n. def.	n. def.	n. def.	n. def.	0.491494	0.127237	-1.82695	3'-5' DNA helicase activity;adenyl nucleotide binding;adenyl ribonucleotide binding;ATP binding;ATPase activity;ATPase activity, coupled;ATP-dependent 3'-5' DNA helicase activity;ATP-dependent DNA helicase activity;ATP-dependent helicase activity;binding;catalytic activity;DNA helicase activity;DNA-dependent ATPase activity;helicase activity;hydrolase activity;hydrolase activity, acting on acid a…	cell part;cytoplasmic part;Golgi apparatus;intracellular membrane-bounded organelle;intracellular organelle;intracellular part;membrane-bounded organelle;nucleus;organelle	biological regulation;biosynthetic process;cell proliferation;cellular biosynthetic process;cellular macromolecule biosynthetic process;cellular macromolecule metabolic process;cellular metabolic process;cellular nitrogen compound metabolic process;cellular process;DNA dealkylation;DNA dealkylation involved in DNA repair;DNA metabolic process;DNA modification;macromolecule biosynthetic process;ma…		6.5285	2069800	541610	1280900	247300	0	0	0	3	E9PZJ8	E9PZJ8
Active breakpoint cluster region-related protein;Breakpoint cluster region protein	Abr;Bcr	n. def.	n. def.	n. def.	n. def.	n. def.	n. def.	n. def.	n. def.	n. def.	n. def.	n. def.	n. def.	adenyl nucleotide binding;adenyl ribonucleotide binding;ATP binding;binding;catalytic activity;enzyme activator activity;enzyme regulator activity;GTPase activator activity;GTPase regulator activity;guanyl-nucleotide exchange factor activity;kinase activity;lipid binding;nucleoside-triphosphatase regulator activity;nucleotide binding;phospholipid binding;phosphotransferase activity, alcohol group…	cell part;cytoplasmic part;cytosol;intracellular part;membrane;plasma membrane	actin cytoskeleton organization;actin filament-based process;anatomical structure development;anatomical structure morphogenesis;biological regulation;brain development;cell surface receptor linked signaling pathway;cellular component organization;cellular component organization at cellular level;cellular component organization or biogenesis;cellular component organization or biogenesis at cellul…	Chronic myeloid leukemia;Pathways in cancer	2.7582	3400700	2070700	917170	412770	0	0	0	1	H3BJY3;E9PUE7;Q5SSL4;Q6PAJ1	H3BJY3;E9PUE7;Q5SSL4;Q6PAJ1
Acyl carrier protein;Acyl carrier protein, mitochondrial	Ndufab1	n. def.	n. def.	n. def.	n. def.	n. def.	n. def.	n. def.	n. def.	n. def.	0.0387171	0.585347	0.607579		cell part;cytoplasmic part;intracellular membrane-bounded organelle;intracellular organelle;intracellular part;membrane part;membrane-bounded organelle;mitochondrion;organelle;respiratory chain	biosynthetic process;carboxylic acid biosynthetic process;carboxylic acid metabolic process;cellular biosynthetic process;cellular ketone metabolic process;cellular lipid metabolic process;cellular macromolecule metabolic process;cellular metabolic process;cellular process;cellular protein metabolic process;electron transport chain;fatty acid biosynthetic process;fatty acid metabolic process;gene…	Alzheimer's disease;Huntington's disease;Oxidative phosphorylation;Parkinson's disease	5.3432	24939000	5171600	16193000	3575100	0	0	0	3	F6ZFT1;F8WJ64;Q9CR21	F6ZFT1;F8WJ64;Q9CR21
Acyl-CoA dehydrogenase family member 9, mitochondrial	Acad9	n. def.	n. def.	n. def.	n. def.	n. def.	n. def.	n. def.	n. def.	n. def.	-2.0505	-0.766259	1.27638	acyl-CoA dehydrogenase activity;binding;catalytic activity;coenzyme binding;cofactor binding;flavin adenine dinucleotide binding;oxidoreductase activity;oxidoreductase activity, acting on the CH-CH group of donors	cell part;cell projection;cytoplasmic part;dendrite;intracellular membrane-bounded organelle;intracellular organelle;intracellular part;membrane-bounded organelle;mitochondrion;neuron projection;nucleus;organelle		Geraniol degradation;Naphthalene degradation	7.6442	10159000	3402800	5803700	952250	0	0	1	3	Q8JZN5;F6W0S5	Q8JZN5;F6W0S5
Acyl-CoA-binding protein	Dbi	n. def.	n. def.	n. def.	-0.0774367	-0.385111	-0.679943	n. def.	n. def.	n. def.	-0.469749	-1.47534	-0.625957	binding;carboxylic acid binding;coenzyme binding;cofactor binding;fatty acid binding;fatty-acyl-CoA binding;lipid binding;monocarboxylic acid binding	cell part;cytoplasmic part;endoplasmic reticulum;Golgi apparatus;intracellular membrane-bounded organelle;intracellular organelle;intracellular part;membrane-bounded organelle;mitochondrion;organelle	acylglycerol metabolic process;anatomical structure development;cellular lipid metabolic process;cellular metabolic process;cellular process;developmental process;epidermis development;establishment of localization;glycerol ether metabolic process;glycerolipid metabolic process;hair cycle process;hair follicle development;lipid metabolic process;metabolic process;molting cycle;molting cycle proce…	PPAR signaling pathway	55.757	1291900000	360610000	875210000	56091000	0	2	1	8	P31786;Q4VWZ5;D3Z563;M0QWU8	P31786;Q4VWZ5;D3Z563;M0QWU8
Acyl-coenzyme A thioesterase 1	Acot1	n. def.	n. def.	n. def.	n. def.	n. def.	n. def.	3.69922	3.7289	-0.258356	1.69693	1.47534	0.207893	acyl-CoA hydrolase activity;acyl-CoA thioesterase activity;carboxylesterase activity;carboxylic ester hydrolase activity;catalytic activity;CoA hydrolase activity;hydrolase activity;hydrolase activity, acting on ester bonds;palmitoyl-CoA hydrolase activity;thiolester hydrolase activity	cell part;cytoplasmic part;intracellular membrane-bounded organelle;intracellular organelle;intracellular part;membrane-bounded organelle;mitochondrion;organelle	acyl-CoA metabolic process;carboxylic acid metabolic process;cellular ketone metabolic process;cellular lipid metabolic process;cellular metabolic process;cellular process;coenzyme metabolic process;cofactor metabolic process;fatty acid metabolic process;lipid metabolic process;long-chain fatty acid metabolic process;metabolic process;monocarboxylic acid metabolic process;organic acid metabolic p…	Biosynthesis of unsaturated fatty acids	7.4053	45303000	3479300	38767000	3056600	0	0	1	2	O55137	O55137
Acyl-coenzyme A thioesterase 3;Acyl-coenzyme A thioesterase 5	Acot3;Acot5	n. def.	n. def.	n. def.	n. def.	n. def.	n. def.	n. def.	n. def.	n. def.	n. def.	n. def.	n. def.	acyl-CoA hydrolase activity;acyl-CoA thioesterase activity;carboxylesterase activity;carboxylic ester hydrolase activity;catalytic activity;CoA hydrolase activity;hydrolase activity;hydrolase activity, acting on ester bonds;palmitoyl-CoA hydrolase activity;thiolester hydrolase activity	cell part;cytoplasmic part;cytosol;intracellular membrane-bounded organelle;intracellular organelle;intracellular part;membrane-bounded organelle;microbody;organelle;peroxisome	acyl-CoA metabolic process;carboxylic acid metabolic process;cellular ketone metabolic process;cellular lipid metabolic process;cellular metabolic process;cellular process;coenzyme metabolic process;cofactor metabolic process;fatty acid metabolic process;lipid metabolic process;long-chain fatty acid metabolic process;metabolic process;monocarboxylic acid metabolic process;organic acid metabolic p…	Biosynthesis of unsaturated fatty acids	10.461	6123400	3052400	2494500	576560	0	0	0	1	Q9QYR7;Q6Q2Z6	Q9QYR7;Q6Q2Z6
Acyloxyacyl hydrolase;Acyloxyacyl hydrolase small subunit;Acyloxyacyl hydrolase large subunit	Aoah	n. def.	n. def.	n. def.	n. def.	n. def.	n. def.	n. def.	n. def.	n. def.	n. def.	n. def.	n. def.	acyloxyacyl hydrolase activity;carboxylic ester hydrolase activity;catalytic activity;hydrolase activity;hydrolase activity, acting on ester bonds	extracellular region	biological regulation;carbohydrate metabolic process;cellular carbohydrate metabolic process;cellular lipid metabolic process;cellular macromolecule metabolic process;cellular metabolic process;cellular polysaccharide metabolic process;cellular process;lipid metabolic process;lipopolysaccharide metabolic process;macromolecule metabolic process;metabolic process;negative regulation of biological p…		6.3299	7727500	7684200	32061	11267	0	0	0	3	O35298	O35298
Acylphosphatase-2	Acyp2	n. def.	n. def.	n. def.	n. def.	n. def.	n. def.	n. def.	n. def.	n. def.	0.500802	0.704252	0.209141	acylphosphatase activity;catalytic activity;hydrolase activity;hydrolase activity, acting on acid anhydrides;hydrolase activity, acting on acid anhydrides, in phosphorus-containing anhydrides	cell part;cytoplasmic part;intracellular membrane-bounded organelle;intracellular organelle;intracellular part;membrane-bounded organelle;mitochondrion;organelle		Aminobenzoate degradation;Pyruvate metabolism	14.072	58926000	10005000	44470000	4450800	0	1	0	2	P56375	P56375
Acyl-protein thioesterase 1	Lypla1	n. def.	n. def.	n. def.	2.2047	2.47186	0.117828	n. def.	n. def.	n. def.	-0.66802	-0.244514	0.433494	catalytic activity;hydrolase activity;hydrolase activity, acting on ester bonds;palmitoyl-(protein) hydrolase activity;thiolester hydrolase activity	cell part;cytoplasmic part;cytosol;intracellular membrane-bounded organelle;intracellular organelle;intracellular part;membrane-bounded organelle;mitochondrion;organelle	biological regulation;carboxylic acid metabolic process;catabolic process;cellular catabolic process;cellular ketone metabolic process;cellular lipid metabolic process;cellular macromolecule catabolic process;cellular macromolecule metabolic process;cellular metabolic process;cellular process;cellular protein metabolic process;fatty acid metabolic process;lipid metabolic process;lipoprotein catab…	Glycerophospholipid metabolism	12.187	82788000	24617000	51467000	6704400	0	2	1	3	P97823;D3Z111;J3QK48;J3QP56;D3YUG4	P97823;D3Z111;J3QK48;J3QP56
Acyl-protein thioesterase 2	Lypla2	n. def.	n. def.	n. def.	-0.57424	0.334454	0.812375	n. def.	n. def.	n. def.	-1.50972	-1.48936	0.333767	catalytic activity;hydrolase activity	cell part;cytoplasm;intracellular part	carboxylic acid metabolic process;cellular ketone metabolic process;cellular lipid metabolic process;cellular metabolic process;cellular process;fatty acid metabolic process;lipid metabolic process;metabolic process;monocarboxylic acid metabolic process;organic acid metabolic process;oxoacid metabolic process;primary metabolic process;small molecule metabolic process	Glycerophospholipid metabolism	22.491	165710000	69717000	84460000	11533000	0	2	2	4	Q9WTL7	Q9WTL7
Acylpyruvase FAHD1, mitochondrial	Fahd1	n. def.	n. def.	n. def.	n. def.	n. def.	n. def.	n. def.	n. def.	n. def.	n. def.	n. def.	n. def.	acetylpyruvate hydrolase activity;acylpyruvate hydrolase activity;binding;catalytic activity;cation binding;fumarylpyruvate hydrolase activity;hydrolase activity;hydrolase activity, acting on acid carbon-carbon bonds;hydrolase activity, acting on acid carbon-carbon bonds, in ketonic substances;ion binding;metal ion binding	cell part;cytoplasmic part;cytosol;intracellular organelle part;intracellular part;membrane;mitochondrial inner membrane;mitochondrial membrane;mitochondrial part;organelle inner membrane;organelle membrane;organelle part			3.679	1588900	1108500	331990	148400	0	1	0	0	Q8R0F8	Q8R0F8
Adapter molecule crk	Crk	n. def.	n. def.	n. def.	-0.341848	-0.232328	-0.258667	-0.446757	-1.07048	-0.144648	-0.0303245	-0.0974092	-0.0583227	binding;phosphoprotein binding;protein binding;protein phosphorylated amino acid binding	cell part;cytoplasm;intracellular part;membrane;plasma membrane	biological regulation;cell surface receptor linked signaling pathway;cellular process;cellular response to stimulus;enzyme linked receptor protein signaling pathway;ephrin receptor signaling pathway;regulation of actin cytoskeleton organization;regulation of actin filament-based process;regulation of biological process;regulation of catabolic process;regulation of catalytic activity;regulation of…	Bacterial invasion of epithelial cells;Chemokine signaling pathway;Chronic myeloid leukemia;ErbB signaling pathway;Fc gamma R-mediated phagocytosis;Focal adhesion;Insulin signaling pathway;MAPK signaling pathway;Neurotrophin signaling pathway;Pathways in cancer;Regulation of actin cytoskeleton;Renal cell carcinoma;Shigellosis	107.5	902000000	363850000	478530000	59620000	1	2	2	3	Q64010	Q64010
Adaptin ear-binding coat-associated protein 2	Necap2	n. def.	n. def.	n. def.	-1.56103	-0.506127	2.28309	-1.98502	-0.945721	1.09024	-2.97302	-0.551226	2.27825		cell part;clathrin coat;clathrin vesicle coat;cytoplasmic part;cytoplasmic vesicle part;intracellular organelle part;intracellular part;macromolecular complex;membrane;membrane coat;membrane part;organelle part;plasma membrane;protein complex;vesicle coat	cellular component organization;cellular component organization or biogenesis;cellular membrane organization;cellular process;endocytosis;establishment of localization;establishment of protein localization;membrane invagination;membrane organization;protein transport;transport;vesicle-mediated transport		31.364	63639000	28272000	24928000	10439000	0	2	3	3	Q9D1J1;F6RCM5	Q9D1J1
Adenosine 3-phospho 5-phosphosulfate transporter 1	Slc35b2	n. def.	n. def.	n. def.	n. def.	n. def.	n. def.	n. def.	n. def.	n. def.	n. def.	n. def.	n. def.	3'-phosphoadenosine 5'-phosphosulfate transmembrane transporter activity;molecular transducer activity;nucleobase-containing compound transmembrane transporter activity;nucleoside transmembrane transporter activity;purine nucleoside transmembrane transporter activity;signal transducer activity;substrate-specific transmembrane transporter activity;substrate-specific transporter activity;transmembr…	cell part;cytoplasmic part;Golgi apparatus part;Golgi membrane;integral to membrane;intracellular organelle part;intracellular part;intrinsic to membrane;membrane;membrane part;organelle membrane;organelle part	3'-phosphoadenosine 5'-phosphosulfate transport;biological regulation;cellular process;establishment of localization;nitrogen compound transport;nucleobase-containing compound transport;nucleoside transport;positive regulation of biological process;positive regulation of cell communication;positive regulation of cellular process;positive regulation of I-kappaB kinase/NF-kappaB cascade;positive re…		2.9905	518790	147110	305860	65812	1	0	0	1	Q91ZN5	Q91ZN5
Adenosine deaminase	Ada	n. def.	n. def.	n. def.	-0.310844	-0.0408975	0.0643311	-0.332226	-0.464902	-0.0534039	0.500802	0.687867	-0.0801947	adenosine deaminase activity;binding;catalytic activity;cation binding;deaminase activity;hydrolase activity;hydrolase activity, acting on carbon-nitrogen (but not peptide) bonds;hydrolase activity, acting on carbon-nitrogen (but not peptide) bonds, in cyclic amidines;ion binding;metal ion binding;nucleoside binding;purine nucleoside binding;transition metal ion binding;zinc ion binding	cell body;cell junction;cell part;cell projection cytoplasm;cell projection part;cytoplasmic membrane-bounded vesicle lumen;cytoplasmic part;cytoplasmic vesicle part;cytosol;dendrite cytoplasm;external side of plasma membrane;extracellular region part;extracellular space;intracellular membrane-bounded organelle;intracellular organelle;intracellular organelle part;intracellular part;lysosome;lytic…	2'-deoxyribonucleotide metabolic process;adenosine catabolic process;adenosine metabolic process;aging;amine transport;anatomical structure development;B cell activation;B cell activation involved in immune response;B cell differentiation;behavior;biological adhesion;biological regulation;biosynthetic process;catabolic process;cell activation;cell activation involved in immune response;cell adhes…	Primary immunodeficiency;Purine metabolism	114.08	498760000	106930000	344840000	46991000	0	4	4	11	P03958	P03958
Adenosylhomocysteinase;Putative adenosylhomocysteinase 3;Putative adenosylhomocysteinase 2	Ahcyl2;Ahcyl1	n. def.	n. def.	n. def.	n. def.	n. def.	n. def.	n. def.	n. def.	n. def.	0.453122	1.25078	0.0894982	adenosylhomocysteinase activity;catalytic activity;hydrolase activity;hydrolase activity, acting on ether bonds;trialkylsulfonium hydrolase activity	cell part;cytoplasmic part;endoplasmic reticulum;intracellular membrane-bounded organelle;intracellular organelle;intracellular part;membrane-bounded organelle;organelle	biological regulation;cellular macromolecule metabolic process;cellular metabolic process;cellular nitrogen compound metabolic process;cellular process;establishment of localization;establishment of localization in cell;establishment of protein localization;intracellular protein transport;intracellular transport;macromolecule metabolic process;metabolic process;mRNA 3'-end processing;mRNA metabol…	Cysteine and methionine metabolism	4.0416	40007000	7206100	27545000	5255800	0	0	1	3	H3BKT5;F8WI65;F8WGT1;Q68FL4;Q80SW1	H3BKT5;F8WI65;F8WGT1;Q68FL4;Q80SW1
Adenylate kinase isoenzyme 1	Ak1	n. def.	n. def.	n. def.	0.486148	1.75031	1.12882	0.730662	1.93972	1.31121	-0.959627	-0.232125	0.728661	adenyl nucleotide binding;adenyl ribonucleotide binding;adenylate kinase activity;ATP binding;binding;catalytic activity;kinase activity;nucleobase-containing compound kinase activity;nucleotide binding;nucleotide kinase activity;phosphotransferase activity, phosphate group as acceptor;purine nucleotide binding;purine ribonucleoside triphosphate binding;purine ribonucleotide binding;ribonucleotid…	axoneme part;cell part;cell projection part;cytoplasm;intracellular part;membrane;organelle part;outer dense fiber;plasma membrane	ATP metabolic process;biological regulation;cell cycle arrest;cell cycle process;cellular metabolic process;cellular nitrogen compound metabolic process;cellular process;heterocycle metabolic process;metabolic process;negative regulation of biological process;negative regulation of cell cycle;negative regulation of cellular process;nitrogen compound metabolic process;nucleobase-containing compoun…	Purine metabolism	47.345	492180000	150370000	295880000	45934000	1	4	2	8	Q9R0Y5;Z4YN97	Q9R0Y5;Z4YN97
Adenylosuccinate synthetase isozyme 1	Adssl1	n. def.	n. def.	n. def.	n. def.	n. def.	n. def.	n. def.	n. def.	n. def.	-3.24811	-2.23074	1.3705	adenylosuccinate synthase activity;binding;catalytic activity;cation binding;GTP binding;guanyl nucleotide binding;guanyl ribonucleotide binding;ion binding;ligase activity;ligase activity, forming carbon-nitrogen bonds;magnesium ion binding;metal ion binding;nucleotide binding;purine nucleotide binding;purine ribonucleoside triphosphate binding;purine ribonucleotide binding;ribonucleotide binding	cell part;cytoplasm;intracellular part;membrane	AMP biosynthetic process;AMP metabolic process;biosynthetic process;cellular biosynthetic process;cellular metabolic process;cellular nitrogen compound biosynthetic process;cellular nitrogen compound metabolic process;cellular process;'de novo' AMP biosynthetic process;heterocycle biosynthetic process;heterocycle metabolic process;metabolic process;nitrogen compound metabolic process;nucleobase-c…	Alanine, aspartate and glutamate metabolism;Purine metabolism	5.4016	4926900	3249600	1098100	579260	0	0	0	2	J3QN31;P28650	J3QN31;P28650
ADP/ATP translocase 1	Slc25a4	n. def.	n. def.	n. def.	n. def.	n. def.	n. def.	n. def.	n. def.	n. def.	1.29296	-0.509204	-1.89293	transporter activity	cell part;cytoplasmic part;integral to membrane;intracellular organelle part;intracellular part;intrinsic to membrane;membrane;membrane part;mitochondrial inner membrane;mitochondrial membrane;mitochondrial outer membrane;mitochondrial part;organelle inner membrane;organelle membrane;organelle outer membrane;organelle part;outer membrane	apoptotic mitochondrial changes;biological regulation;cellular component organization;cellular component organization at cellular level;cellular component organization or biogenesis;cellular component organization or biogenesis at cellular level;cellular process;establishment of localization;mitochondrion organization;negative regulation of biological process;negative regulation of cell death;neg…	Calcium signaling pathway;Huntington's disease;Parkinson's disease	72.955	2277500000	264080000	1935600000	77834000	0	0	0	12	P48962	P48962
ADP/ATP translocase 2;ADP/ATP translocase 2, N-terminally processed	Slc25a5	n. def.	n. def.	n. def.	n. def.	n. def.	n. def.	n. def.	n. def.	n. def.	1.60805	-0.356587	-2.12318	transporter activity	cell part;cytoplasmic part;cytoskeletal part;integral to membrane;intracellular non-membrane-bounded organelle;intracellular organelle;intracellular organelle part;intracellular part;intrinsic to membrane;macromolecular complex;membrane;membrane part;mitochondrial inner membrane;mitochondrial membrane;mitochondrial nucleoid;mitochondrial part;MMXD complex;non-membrane-bounded organelle;nucleoid;o…	biological regulation;cellular process;chromosome segregation;establishment of localization;positive regulation of biological process;positive regulation of cell proliferation;positive regulation of cellular process;regulation of biological process;regulation of cell proliferation;regulation of cellular process;transmembrane transport;transport	Calcium signaling pathway;Huntington's disease;Parkinson's disease	40.117	562000000	61501000	478860000	21635000	0	0	0	10	P51881;Q3V132	P51881
ADP-dependent glucokinase	Adpgk	n. def.	n. def.	n. def.	n. def.	n. def.	n. def.	n. def.	n. def.	n. def.	0.574731	1.84776	1.61894	ADP-specific glucokinase activity;binding;catalytic activity;cation binding;ion binding;kinase activity;metal ion binding;phosphotransferase activity, alcohol group as acceptor;transferase activity;transferase activity, transferring phosphorus-containing groups	extracellular region	alcohol catabolic process;alcohol metabolic process;carbohydrate catabolic process;carbohydrate metabolic process;catabolic process;cellular carbohydrate catabolic process;cellular carbohydrate metabolic process;cellular metabolic process;cellular process;generation of precursor metabolites and energy;glucose catabolic process;glucose metabolic process;glycolysis;hexose catabolic process;hexose m…	Glycolysis / Gluconeogenesis	9.1876	30821000	4657700	20234000	5929800	0	0	0	4	Q8VDL4	Q8VDL4
ADP-ribose pyrophosphatase, mitochondrial	Nudt9	n. def.	n. def.	n. def.	0.67229	-0.711016	-1.08531	-1.65713	-0.273657	1.40697	-0.253773	1.16896	1.48434	adenosine-diphosphatase activity;ADP-ribose diphosphatase activity;ADP-sugar diphosphatase activity;catalytic activity;hydrolase activity;hydrolase activity, acting on acid anhydrides;hydrolase activity, acting on acid anhydrides, in phosphorus-containing anhydrides;nucleoside-diphosphatase activity;pyrophosphatase activity	cell part;cytoplasmic part;intracellular membrane-bounded organelle;intracellular organelle;intracellular part;membrane-bounded organelle;mitochondrion;organelle	ADP catabolic process;ADP metabolic process;catabolic process;cellular catabolic process;cellular metabolic process;cellular nitrogen compound catabolic process;cellular nitrogen compound metabolic process;cellular process;heterocycle catabolic process;heterocycle metabolic process;IDP catabolic process;IDP metabolic process;metabolic process;nitrogen compound metabolic process;nucleobase-contain…	Purine metabolism	18.996	148220000	44848000	82114000	21259000	0	2	4	7	Q8BVU5;A2AH27;A2AH28;A2AH29	Q8BVU5;A2AH27
ADP-ribosylation factor 4	Arf4	n. def.	n. def.	n. def.	-0.274634	n. def.	n. def.	n. def.	n. def.	n. def.	0.571337	-0.689893	-1.25329	binding;GTP binding;guanyl nucleotide binding;guanyl ribonucleotide binding;nucleotide binding;purine nucleotide binding;purine ribonucleoside triphosphate binding;purine ribonucleotide binding;ribonucleotide binding	cell part;cytoplasm;cytoplasmic part;Golgi apparatus;intracellular membrane-bounded organelle;intracellular organelle;intracellular part;membrane;membrane-bounded organelle;organelle;plasma membrane	anatomical structure development;biological regulation;brain development;cell surface receptor linked signaling pathway;cellular process;cellular response to stimulus;developmental process;enzyme linked receptor protein signaling pathway;epidermal growth factor receptor signaling pathway;establishment of localization;establishment of protein localization;intracellular signal transduction;organ de…		24.958	191830000	32189000	153050000	6583500	0	2	0	4	P61750;E9Q798;F6UFB9	P61750;E9Q798;F6UFB9
ADP-ribosylation factor 5	Arf5	n. def.	n. def.	n. def.	n. def.	n. def.	n. def.	n. def.	n. def.	n. def.	0.383607	0.404794	-0.252501	binding;GTP binding;guanyl nucleotide binding;guanyl ribonucleotide binding;nucleotide binding;purine nucleotide binding;purine ribonucleoside triphosphate binding;purine ribonucleotide binding;ribonucleotide binding	cell part;cytoplasm;cytoplasmic part;Golgi apparatus;intracellular membrane-bounded organelle;intracellular organelle;intracellular part;membrane;membrane-bounded organelle;organelle;perinuclear region of cytoplasm;plasma membrane	biological regulation;cellular process;cellular response to stimulus;establishment of localization;establishment of protein localization;intracellular signal transduction;protein transport;regulation of biological process;regulation of cellular process;response to stimulus;signal transduction;small GTPase mediated signal transduction;transport;vesicle-mediated transport		4.7112	8790200	1782700	5745200	1262400	1	0	0	1	P84084	P84084
ADP-ribosylation factor 6	Arf6	n. def.	n. def.	n. def.	n. def.	n. def.	n. def.	n. def.	n. def.	n. def.	-0.390264	-0.389905	-0.0269692	binding;catalytic activity;GTP binding;GTPase activity;guanyl nucleotide binding;guanyl ribonucleotide binding;hydrolase activity;hydrolase activity, acting on acid anhydrides;hydrolase activity, acting on acid anhydrides, in phosphorus-containing anhydrides;nucleoside-triphosphatase activity;nucleotide binding;purine nucleotide binding;purine ribonucleoside triphosphate binding;purine ribonucleo…	cell cortex;cell part;cell projection;cell projection membrane;cell projection part;cytoplasmic membrane-bounded vesicle;cytoplasmic part;cytoplasmic vesicle;early endosome;endocytic vesicle;endosomal part;endosome;endosome membrane;filopodium membrane;Golgi apparatus;intracellular membrane-bounded organelle;intracellular organelle;intracellular organelle part;intracellular part;membrane;membrane…	actin cytoskeleton organization;actin filament-based process;anatomical structure development;apoptosis;biological regulation;cell death;cell projection organization;cellular component organization;cellular component organization at cellular level;cellular component organization or biogenesis;cellular component organization or biogenesis at cellular level;cellular localization;cellular macromolec…	Endocytosis;Fc gamma R-mediated phagocytosis	6.1576	42784000	12947000	27791000	2046600	0	1	0	3	P62331	P62331
ADP-ribosylation factor GTPase-activating protein 1	Arfgap1	n. def.	n. def.	n. def.	n. def.	n. def.	n. def.	n. def.	n. def.	n. def.	0.270708	0.106884	-0.291186	ARF GTPase activator activity;binding;cation binding;enzyme activator activity;enzyme regulator activity;GTPase activator activity;GTPase regulator activity;ion binding;metal ion binding;nucleoside-triphosphatase regulator activity;small GTPase regulator activity;transition metal ion binding;zinc ion binding	cell part;cytoplasmic part;endoplasmic reticulum;Golgi apparatus part;Golgi membrane;intracellular membrane-bounded organelle;intracellular organelle;intracellular organelle part;intracellular part;membrane;membrane-bounded organelle;nuclear membrane;nuclear part;organelle;organelle membrane;organelle part;plasma membrane;synapse	biological regulation;cellular process;establishment of localization;establishment of protein localization;protein transport;regulation of ARF GTPase activity;regulation of biological process;regulation of catabolic process;regulation of catalytic activity;regulation of cellular catabolic process;regulation of cellular metabolic process;regulation of cellular process;regulation of GTP catabolic p…	Endocytosis	20.912	69181000	13838000	52666000	2677600	0	1	1	4	Q3TGS9;V9GWV1;V9GXM1;Q9EPJ9	Q3TGS9;V9GWV1;V9GXM1;Q9EPJ9
ADP-ribosylation factor GTPase-activating protein 3	Arfgap3	n. def.	n. def.	n. def.	0.576184	n. def.	n. def.	n. def.	n. def.	n. def.	0.768078	0.175045	-1.02562	ARF GTPase activator activity;binding;cation binding;enzyme activator activity;enzyme regulator activity;GTPase activator activity;GTPase regulator activity;ion binding;metal ion binding;nucleoside-triphosphatase regulator activity;small GTPase regulator activity;transition metal ion binding;zinc ion binding	cell part;cytoplasmic part;cytosol;Golgi apparatus part;Golgi membrane;intracellular organelle part;intracellular part;membrane;organelle membrane;organelle part	biological regulation;cellular process;establishment of localization;establishment of localization in cell;establishment of protein localization;protein secretion;protein transport;regulation of ARF GTPase activity;regulation of biological process;regulation of catabolic process;regulation of catalytic activity;regulation of cellular catabolic process;regulation of cellular metabolic process;regu…	Endocytosis	22.213	36040000	5769800	29236000	1034400	0	3	0	3	Q9D8S3;Q99K28	Q9D8S3
ADP-ribosylation factor-binding protein GGA1;ADP-ribosylation factor-binding protein GGA2;ADP-ribosylation factor-binding protein GGA3	Gga1;Gga3;Gga2	n. def.	n. def.	n. def.	n. def.	n. def.	n. def.	-1.02591	-1.44116	-0.312706	-1.28321	-0.807477	0.16543		AP-type membrane coat adaptor complex;cell part;clathrin adaptor complex;clathrin-coated vesicle;coated vesicle;cytoplasmic membrane-bounded vesicle;cytoplasmic part;cytoplasmic vesicle;endosomal part;endosome membrane;Golgi apparatus;Golgi apparatus part;intracellular membrane-bounded organelle;intracellular organelle;intracellular organelle part;intracellular part;macromolecular complex;membran…	biological regulation;cellular process;establishment of localization;establishment of localization in cell;establishment of protein localization;intracellular protein transport;intracellular transport;positive regulation of biological process;positive regulation of catabolic process;positive regulation of macromolecule metabolic process;positive regulation of metabolic process;positive regulation…	Lysosome	2.5419	11384000	5008200	5440300	935830	0	1	2	1	Q8R0H9;A2A9W5;S4R2D2;A2A9W7;Q6P5E6;Q8BMI3	Q8R0H9;A2A9W5;S4R2D2;A2A9W7;Q6P5E6;Q8BMI3
ADP-ribosylation factor-like protein 1	Arl1	n. def.	n. def.	n. def.	n. def.	n. def.	n. def.	n. def.	n. def.	n. def.	n. def.	n. def.	n. def.	binding;catalytic activity;cation binding;enzyme activator activity;enzyme regulator activity;GTP binding;GTPase activity;guanyl nucleotide binding;guanyl ribonucleotide binding;hydrolase activity;hydrolase activity, acting on acid anhydrides;hydrolase activity, acting on acid anhydrides, in phosphorus-containing anhydrides;ion binding;metal ion binding;nucleoside-triphosphatase activity;nucleoti…	cell part;cytoplasmic part;Golgi apparatus;Golgi apparatus part;Golgi membrane;intracellular membrane-bounded organelle;intracellular organelle;intracellular organelle part;intracellular part;membrane;membrane-bounded organelle;organelle;organelle membrane;organelle part;trans-Golgi network	activation of phospholipase D activity;biological regulation;cellular component organization;cellular component organization at cellular level;cellular component organization or biogenesis;cellular component organization or biogenesis at cellular level;cellular localization;cellular macromolecule localization;cellular metabolic process;cellular process;cellular protein localization;cellular respo…		3.396	8848100	2845900	5585900	416320	0	1	1	1	E9Q006;F8WIB1;P61211	E9Q006;F8WIB1;P61211
ADP-ribosylation factor-like protein 2	Arl2	n. def.	n. def.	n. def.	n. def.	n. def.	n. def.	n. def.	n. def.	n. def.	0.229711	n. def.	n. def.	binding;catalytic activity;GDP binding;GTP binding;GTPase activity;guanyl nucleotide binding;guanyl ribonucleotide binding;hydrolase activity;hydrolase activity, acting on acid anhydrides;hydrolase activity, acting on acid anhydrides, in phosphorus-containing anhydrides;nucleoside-triphosphatase activity;nucleotide binding;purine nucleotide binding;purine ribonucleoside triphosphate binding;purin…	cell part;centrosome;cytoplasm;cytoplasmic part;cytoskeletal part;intracellular membrane-bounded organelle;intracellular non-membrane-bounded organelle;intracellular organelle;intracellular organelle part;intracellular part;lateral plasma membrane;membrane part;membrane-bounded organelle;membrane-enclosed lumen;microtubule organizing center;mitochondrial intermembrane space;mitochondrial part;non…	biological regulation;cell cycle;cell junction assembly;cell junction organization;cell-cell junction assembly;cell-cell junction organization;cellular component assembly;cellular component assembly at cellular level;cellular component organization;cellular component organization at cellular level;cellular component organization or biogenesis;cellular component organization or biogenesis at cellu…		8.3997	13475000	3573400	8564000	1337700	0	1	1	2	Q9D0J4	Q9D0J4
ADP-ribosylation factor-like protein 2-binding protein	Arl2bp	n. def.	n. def.	n. def.	n. def.	n. def.	n. def.	0.232538	0.310457	0.0652966	0.223423	0.969602	0.410558	enzyme regulator activity;GTPase regulator activity;nucleoside-triphosphatase regulator activity;protein binding transcription factor activity;small GTPase regulator activity;transcription coactivator activity;transcription cofactor activity;transcription factor binding transcription factor activity	cell part;centrosome;cytoplasmic part;cytoskeletal part;intracellular membrane-bounded organelle;intracellular non-membrane-bounded organelle;intracellular organelle;intracellular organelle part;intracellular part;membrane-bounded organelle;membrane-enclosed lumen;microtubule organizing center;midbody;mitochondrial intermembrane space;mitochondrial part;non-membrane-bounded organelle;nucleus;orga…	biological regulation;cellular process;maintenance of location;maintenance of location in cell;maintenance of protein localization to organelle;maintenance of protein location;maintenance of protein location in cell;maintenance of protein location in nucleus;positive regulation of biological process;positive regulation of cell communication;positive regulation of cellular metabolic process;positi…		6.6348	18836000	3597800	13569000	1669200	0	0	1	2	Q9D385	Q9D385
ADP-ribosylation factor-like protein 3	Arl3	n. def.	n. def.	n. def.	-0.210847	0.165172	0.323658	-0.0840585	-0.366466	-0.199123	0.2587	0.131326	-0.112646	binding;catalytic activity;cation binding;cytoskeletal protein binding;GDP binding;GTP binding;GTPase activity;guanyl nucleotide binding;guanyl ribonucleotide binding;hydrolase activity;hydrolase activity, acting on acid anhydrides;hydrolase activity, acting on acid anhydrides, in phosphorus-containing anhydrides;ion binding;metal ion binding;microtubule binding;nucleoside-triphosphatase activity…	cell part;cell projection;centrosome;cilium;cytoplasmic microtubule;cytoplasmic part;cytoskeletal part;Golgi apparatus;Golgi apparatus part;Golgi membrane;intracellular membrane-bounded organelle;intracellular non-membrane-bounded organelle;intracellular organelle;intracellular organelle part;intracellular part;macromolecular complex;membrane;membrane-bounded organelle;microtubule;microtubule org…	anatomical structure development;anatomical structure morphogenesis;biological regulation;cell development;cell part morphogenesis;cell projection morphogenesis;cell projection organization;cellular component morphogenesis;cellular component movement;cellular component organization;cellular component organization at cellular level;cellular component organization or biogenesis;cellular component o…		31.478	184980000	81551000	92358000	11071000	1	7	4	5	Q9WUL7	Q9WUL7
ADP-ribosylation factor-like protein 6-interacting protein 1	Arl6ip1	n. def.	n. def.	n. def.	n. def.	n. def.	n. def.	n. def.	n. def.	n. def.	0.198494	1.32625	0.809908		cell part;cytoplasmic part;cytosol;endoplasmic reticulum part;integral to membrane;intracellular organelle part;intracellular part;intrinsic to membrane;macromolecular complex;membrane part;organelle part;protein complex;Sec61 translocon complex;translocon complex	cotranslational protein targeting to membrane;establishment of localization;establishment of localization in cell;establishment of protein localization;intracellular protein transport;intracellular transport;protein targeting;protein targeting to membrane;protein transport;transport		5.4139	49523000	7768700	33470000	8284100	0	0	0	2	Q9JKW0	Q9JKW0
ADP-ribosylation factor-like protein 8A	Arl8a	n. def.	n. def.	n. def.	n. def.	n. def.	n. def.	n. def.	n. def.	n. def.	-2.29506	-1.05748	0.166715	binding;GTP binding;guanyl nucleotide binding;guanyl ribonucleotide binding;nucleotide binding;purine nucleotide binding;purine ribonucleoside triphosphate binding;purine ribonucleotide binding;ribonucleotide binding	cell part;cytoplasmic part;cytoskeletal part;endosomal part;endosome membrane;intracellular;intracellular organelle part;intracellular part;late endosome membrane;lysosomal membrane;membrane;midbody;organelle membrane;organelle part;spindle midzone;vacuolar membrane;vacuolar part	biological regulation;cell cycle phase;cell cycle process;cell division;cellular component organization;cellular component organization at cellular level;cellular component organization or biogenesis;cellular component organization or biogenesis at cellular level;cellular process;cellular response to stimulus;chromosome segregation;intracellular signal transduction;mitosis;nuclear division;organe…		6.927	34709000	14772000	18277000	1660200	0	0	0	1	F6QKK2;Q8VEH3	F6QKK2;Q8VEH3
ADP-sugar pyrophosphatase	Nudt5	n. def.	n. def.	n. def.	-1.30461	-1.84239	0.134352	1.08543	-0.758062	0.26123	-0.847648	0.0968015	0.545178	ADP-ribose diphosphatase activity;ADP-sugar diphosphatase activity;binding;catalytic activity;cation binding;hydrolase activity;hydrolase activity, acting on acid anhydrides;hydrolase activity, acting on acid anhydrides, in phosphorus-containing anhydrides;ion binding;magnesium ion binding;metal ion binding;nucleic acid binding;nucleoside-diphosphatase activity;pyrophosphatase activity;RNA bindin…		catabolic process;cellular catabolic process;cellular metabolic process;cellular nitrogen compound catabolic process;cellular nitrogen compound metabolic process;cellular process;metabolic process;nitrogen compound metabolic process;nucleobase-containing compound catabolic process;nucleobase-containing compound metabolic process;nucleobase-containing small molecule metabolic process;nucleoside di…	Purine metabolism	17.873	81174000	36335000	35909000	8929700	0	2	3	5	Q9JKX6;A2ATT5	Q9JKX6;A2ATT5
Afadin	Mllt4	n. def.	n. def.	n. def.	n. def.	n. def.	n. def.	n. def.	n. def.	n. def.	-0.305271	0.589092	0.491494		adherens junction;anchoring junction;apical part of cell;cell junction;cell part;cell-cell adherens junction;cell-cell junction;cytoplasm;intracellular membrane-bounded organelle;intracellular organelle;intracellular part;membrane;membrane-bounded organelle;nucleus;organelle;plasma membrane	biological adhesion;biological regulation;cell adhesion;cellular process;cellular response to stimulus;regulation of biological process;regulation of cellular process;response to stimulus;signal transduction	Adherens junction;Leukocyte transendothelial migration;Tight junction	12.496	16460000	4545200	10034000	1880400	0	1	1	3	E9Q852;E9PYX7;E9Q9C3;Q9QZQ1	E9Q852;E9PYX7;E9Q9C3;Q9QZQ1
Aflatoxin B1 aldehyde reductase member 2	Akr7a2	n. def.	n. def.	n. def.	-1.2438	-1.00645	0.496513	-0.950592	-1.28198	-0.465859	-0.40276	-0.179547	0.188654	alcohol dehydrogenase (NADP+) activity;alditol:NADP+ 1-oxidoreductase activity;aldo-keto reductase (NADP) activity;catalytic activity;epoxide hydrolase activity;ether hydrolase activity;hydrolase activity;hydrolase activity, acting on ether bonds;oxidoreductase activity;oxidoreductase activity, acting on CH-OH group of donors;oxidoreductase activity, acting on the CH-OH group of donors, NAD or NA…	cell part;cytoplasmic part;Golgi apparatus;intracellular membrane-bounded organelle;intracellular organelle;intracellular part;membrane-bounded organelle;mitochondrion;organelle			44.004	120530000	42710000	69750000	8072900	1	2	4	7	Q8CG76	Q8CG76
Agrin;Agrin N-terminal 110 kDa subunit;Agrin C-terminal 110 kDa subunit;Agrin C-terminal 90 kDa fragment;Agrin C-terminal 22 kDa fragment	Agrn	n. def.	n. def.	n. def.	-0.386355	2.35341	2.11806	-0.475676	1.76583	2.58159	-1.5975	2.29807	3.66744	acetylcholine receptor regulator activity;binding;calcium ion binding;carbohydrate binding;cation binding;chondroitin sulfate binding;dystroglycan binding;glycoprotein binding;glycosaminoglycan binding;heparan sulfate proteoglycan binding;ion binding;metal ion binding;monosaccharide binding;pattern binding;polysaccharide binding;protein binding;proteoglycan binding;receptor regulator activity;sia…	basal lamina;cell junction;cell part;cell surface;cytoplasmic part;extracellular matrix part;extracellular region part;extracellular space;Golgi apparatus part;Golgi lumen;integral to membrane;intracellular organelle lumen;intracellular organelle part;intracellular part;intrinsic to membrane;membrane;membrane part;membrane-enclosed lumen;organelle lumen;organelle part;plasma membrane;synapse	biological regulation;cell surface receptor linked signaling pathway;cellular component organization;cellular component organization or biogenesis;cellular localization;cellular macromolecule localization;cellular macromolecule metabolic process;cellular membrane organization;cellular metabolic process;cellular process;cellular protein localization;cellular response to stimulus;G-protein coupled …	ECM-receptor interaction	18.737	14082000	3726200	3751300	6604800	0	3	4	6	Z4YK85;M0QWP1;A2ASQ1;Z4YJS5	Z4YK85;M0QWP1;A2ASQ1;Z4YJS5
AH receptor-interacting protein	Aip	n. def.	n. def.	n. def.	-2.33861	-3.30557	0.331017	-0.746035	-0.962126	-0.0294408	0.301705	0.894061	0.416191	binding;protein binding;protein binding transcription factor activity;transcription cofactor activity;transcription factor binding transcription factor activity;unfolded protein binding	cell part;cytoplasm;intracellular membrane-bounded organelle;intracellular organelle;intracellular part;membrane;membrane-bounded organelle;nucleus;organelle;plasma membrane	biological regulation;cellular macromolecule metabolic process;cellular metabolic process;cellular process;cellular protein metabolic process;establishment of localization;establishment of localization in cell;establishment of protein localization;establishment of protein localization in mitochondrion;establishment of protein localization to organelle;intracellular protein transport;intracellular…		17.362	74615000	36408000	32989000	5218000	0	2	3	4	O08915;D3YW40	O08915;D3YW40
A-kinase anchor protein 12	Akap12	n. def.	n. def.	n. def.	n. def.	n. def.	n. def.	-0.495532	-1.40232	0.00590291	-3.28237	0.013641	1.61998	binding;protein binding;protein complex scaffold;receptor signaling complex scaffold activity;structural molecule activity	cell part;cytoplasm;cytoskeleton;intracellular non-membrane-bounded organelle;intracellular organelle;intracellular part;membrane;non-membrane-bounded organelle;organelle;plasma membrane	biological regulation;cellular process;cellular response to stimulus;establishment of localization;establishment of localization in cell;establishment of protein localization;intracellular protein transport;intracellular transport;positive regulation of biological process;positive regulation of biosynthetic process;positive regulation of cAMP biosynthetic process;positive regulation of cAMP metab…		16.785	7338400	2575700	2207200	2555500	0	1	2	2	Q9WTQ5	Q9WTQ5
A-kinase anchor protein 9	Akap9	n. def.	n. def.	n. def.	n. def.	n. def.	n. def.	n. def.	n. def.	n. def.	n. def.	n. def.	n. def.		cell part;cytoplasmic part;cytoskeletal part;Golgi apparatus;intracellular membrane-bounded organelle;intracellular organelle;intracellular organelle part;intracellular part;membrane-bounded organelle;microtubule organizing center part;organelle;organelle part;pericentriolar material			2.9832	34773000	16387000	14537000	3848000	1	1	2	0	Q70FJ1;E9QQ10	Q70FJ1;E9QQ10
Alanine aminotransferase 2	Gpt2	n. def.	n. def.	n. def.	n. def.	n. def.	n. def.	n. def.	n. def.	n. def.	0.681584	0.741057	0.455544	alanine-oxo-acid transaminase activity;binding;catalytic activity;cofactor binding;L-alanine:2-oxoglutarate aminotransferase activity;pyridoxal phosphate binding;transaminase activity;transferase activity;transferase activity, transferring nitrogenous groups;vitamin B6 binding;vitamin binding	cell part;cytoplasmic part;intracellular membrane-bounded organelle;intracellular organelle;intracellular part;membrane-bounded organelle;mitochondrion;organelle	2-oxoglutarate metabolic process;alanine catabolic process;alanine metabolic process;amine catabolic process;amine metabolic process;biosynthetic process;carboxylic acid catabolic process;carboxylic acid metabolic process;catabolic process;cellular amine metabolic process;cellular amino acid catabolic process;cellular amino acid metabolic process;cellular catabolic process;cellular ketone metabol…	Alanine, aspartate and glutamate metabolism;Carbon fixation in photosynthetic organisms	7.1902	10234000	1663700	7488100	1081700	0	0	0	2	Q8BGT5;D6RFQ8	Q8BGT5;D6RFQ8
Aldehyde dehydrogenase, cytosolic 1	Aldh1a7	n. def.	n. def.	n. def.	n. def.	n. def.	n. def.	n. def.	n. def.	n. def.	2.71526	1.1238	-0.34408	aldehyde dehydrogenase (NAD) activity;catalytic activity;oxidoreductase activity;oxidoreductase activity, acting on the aldehyde or oxo group of donors;oxidoreductase activity, acting on the aldehyde or oxo group of donors, NAD or NADP as acceptor	cell part;cytoplasm;intracellular part	alcohol catabolic process;alcohol metabolic process;catabolic process;ethanol catabolic process;ethanol metabolic process;metabolic process;primary alcohol catabolic process;primary alcohol metabolic process;small molecule catabolic process;small molecule metabolic process	Retinol metabolism	63.993	425550000	35747000	366410000	23398000	0	0	0	7	O35945	O35945
Aldehyde dehydrogenase, dimeric NADP-preferring	Aldh3a1	n. def.	n. def.	n. def.	n. def.	n. def.	n. def.	-0.952685	-0.959318	-0.174768	0.694033	0.0381553	-0.298726	3-chloroallyl aldehyde dehydrogenase activity;alcohol dehydrogenase (NADP+) activity;aldehyde dehydrogenase (NAD) activity;aldehyde dehydrogenase [NAD(P)+] activity;aldo-keto reductase (NADP) activity;catalytic activity;oxidoreductase activity;oxidoreductase activity, acting on CH-OH group of donors;oxidoreductase activity, acting on the aldehyde or oxo group of donors;oxidoreductase activity, ac…	cell part;cytoplasmic part;cytosol;endoplasmic reticulum;intracellular membrane-bounded organelle;intracellular organelle;intracellular part;membrane-bounded organelle;organelle	aging;biological regulation;cellular aldehyde metabolic process;cellular metabolic process;cellular process;developmental process;metabolic process;positive regulation of biological process;positive regulation of cell proliferation;positive regulation of cellular process;regulation of biological process;regulation of cell proliferation;regulation of cellular process;response to cAMP;response to c…	beta-Alanine metabolism;Drug metabolism - cytochrome P450;Glycolysis / Gluconeogenesis;Histidine metabolism;Metabolism of xenobiotics by cytochrome P450;Phenylalanine metabolism;Tyrosine metabolism	21.949	101810000	21645000	70154000	10007000	0	0	2	6	P47739;B1ATI6	P47739
Aldehyde dehydrogenase;Fatty aldehyde dehydrogenase	Aldh3a2	n. def.	n. def.	n. def.	n. def.	n. def.	n. def.	n. def.	n. def.	n. def.	0.198494	n. def.	1.61414	aldehyde dehydrogenase [NAD(P)+] activity;catalytic activity;long-chain-alcohol oxidase activity;long-chain-aldehyde dehydrogenase activity;oxidoreductase activity;oxidoreductase activity, acting on CH-OH group of donors;oxidoreductase activity, acting on the aldehyde or oxo group of donors;oxidoreductase activity, acting on the aldehyde or oxo group of donors, NAD or NADP as acceptor;oxidoreduct…	cell part;cytoplasmic part;endoplasmic reticulum;endoplasmic reticulum membrane;endoplasmic reticulum part;integral to membrane;intracellular membrane-bounded organelle;intracellular organelle;intracellular organelle part;intracellular part;intrinsic to membrane;membrane;membrane part;membrane-bounded organelle;microbody;mitochondrial inner membrane;mitochondrial membrane;mitochondrial part;organ…	alcohol metabolic process;anatomical structure development;cellular aldehyde metabolic process;cellular lipid metabolic process;cellular metabolic process;cellular process;central nervous system development;developmental process;epidermis development;isoprenoid metabolic process;lipid metabolic process;metabolic process;peripheral nervous system development;phytol metabolic process;primary metabo…	Arginine and proline metabolism;Ascorbate and aldarate metabolism;beta-Alanine metabolism;Chloroalkane and chloroalkene degradation;Fatty acid metabolism;Glycerolipid metabolism;Glycolysis / Gluconeogenesis;Histidine metabolism;Limonene and pinene degradation;Lysine degradation;Pentose and glucuronate interconversions;Propanoate metabolism;Pyruvate metabolism;Tryptophan metabolism;Valine, leucine…	9.2776	6979700	1409900	4240200	1329500	0	0	0	2	B1AV77;B1ATI0;P47740	B1AV77;B1ATI0;P47740
Aldose reductase-related protein 1	Akr1b7	n. def.	n. def.	n. def.	n. def.	n. def.	n. def.	n. def.	n. def.	n. def.	-0.196442	-0.133448	-0.142608	alcohol dehydrogenase (NADP+) activity;alditol:NADP+ 1-oxidoreductase activity;aldo-keto reductase (NADP) activity;catalytic activity;oxidoreductase activity;oxidoreductase activity, acting on CH-OH group of donors;oxidoreductase activity, acting on the CH-OH group of donors, NAD or NADP as acceptor	cell part;cytoplasmic part;intracellular membrane-bounded organelle;intracellular organelle;intracellular part;membrane-bounded organelle;mitochondrion;organelle	cellular lipid metabolic process;cellular metabolic process;cellular process;lipid metabolic process;metabolic process;primary metabolic process	Fructose and mannose metabolism;Galactose metabolism;Glycerolipid metabolism;Pentose and glucuronate interconversions;Pyruvate metabolism	2.8685	119260000	29967000	83068000	6228500	0	1	1	1	P21300	P21300
Alkaline phosphatase;Alkaline phosphatase, tissue-nonspecific isozyme	Alpl	n. def.	n. def.	n. def.	n. def.	n. def.	n. def.	n. def.	n. def.	n. def.	n. def.	n. def.	n. def.	alkaline phosphatase activity;binding;catalytic activity;cation binding;hydrolase activity;hydrolase activity, acting on acid anhydrides;hydrolase activity, acting on acid anhydrides, in phosphorus-containing anhydrides;hydrolase activity, acting on ester bonds;ion binding;metal ion binding;phosphatase activity;phosphoric ester hydrolase activity;pyrophosphatase activity	anchored to membrane;cell part;extracellular matrix;extracellular membrane-bounded organelle;extracellular organelle;extracellular region part;extracellular space;intrinsic to membrane;membrane;membrane part;membrane-bounded organelle;organelle;plasma membrane	anatomical structure development;biomineral tissue development;cellular process;cellular response to chemical stimulus;cellular response to organic cyclic compound;cellular response to organic substance;cellular response to stimulus;cementum mineralization;developmental process;developmental process involved in reproduction;endochondral ossification;multicellular organismal process;ossification;r…	Aminobenzoate degradation;Folate biosynthesis;Two-component system	10.419	2630300	2215800	258050	156460	0	0	0	1	B1AXF5;E9Q7P8;P09242	B1AXF5;E9Q7P8;P09242
Allograft inflammatory factor 1	Aif1	n. def.	n. def.	n. def.	n. def.	n. def.	n. def.	n. def.	n. def.	n. def.	-3.6184	-1.41673	1.71607	actin binding;actin filament binding;binding;calcium ion binding;cation binding;cytoskeletal protein binding;ion binding;metal ion binding;protein binding	actin filament;cell part;cell projection;cell projection membrane;cell projection part;cytoplasm;cytoplasmic part;cytoskeletal part;cytosol;intracellular membrane-bounded organelle;intracellular organelle;intracellular organelle part;intracellular part;lamellipodium;leading edge membrane;macromolecular complex;membrane part;membrane-bounded organelle;nucleus;organelle;organelle part;perinuclear r…	actin cytoskeleton organization;actin filament bundle assembly;actin filament organization;actin filament polymerization;actin filament-based process;actin polymerization or depolymerization;biological regulation;cell activation;cellular component assembly;cellular component assembly at cellular level;cellular component organization;cellular component organization at cellular level;cellular compo…		22.377	28485000	19299000	4842200	4344300	0	0	0	2	O70200;G3UYJ2	O70200;G3UYJ2
Allograft inflammatory factor 1-like	Aif1l	n. def.	n. def.	n. def.	n. def.	n. def.	n. def.	n. def.	n. def.	n. def.	-2.40057	3.02048	5.42636	actin binding;actin filament binding;binding;calcium ion binding;cation binding;cytoskeletal protein binding;ion binding;metal ion binding;protein binding	actin filament;adherens junction;anchoring junction;cell junction;cell part;cell projection membrane;cell projection part;cell-substrate adherens junction;cell-substrate junction;cytoplasm;cytoskeletal part;focal adhesion;intracellular organelle part;intracellular part;leading edge membrane;macromolecular complex;membrane part;organelle part;plasma membrane part;protein complex;ruffle membrane			3.4199	9596400	1434300	848850	7313300	0	1	1	2	Q9EQX4	Q9EQX4
Alpha/beta hydrolase domain-containing protein 11	Abhd11	n. def.	n. def.	n. def.	0.965175	1.13027	0.942083	n. def.	n. def.	n. def.	-0.251848	0.0867838	-0.153655	catalytic activity;hydrolase activity	cell part;cytoplasmic part;intracellular membrane-bounded organelle;intracellular organelle;intracellular part;membrane-bounded organelle;mitochondrion;organelle	metabolic process		10.891	22560000	5884600	14961000	1714900	0	2	1	3	Q8K4F5;D3YYK0	Q8K4F5;D3YYK0
Alpha/beta hydrolase domain-containing protein 14B	Abhd14b	n. def.	n. def.	n. def.	-0.330937	-0.0983511	-0.0565062	-0.196723	0.336512	0.361544	1.53993	1.92607	0.378401	catalytic activity;hydrolase activity	cell part;cytoplasm;intracellular membrane-bounded organelle;intracellular organelle;intracellular part;membrane-bounded organelle;nucleus;organelle			28.824	82799000	19987000	57189000	5623900	0	1	1	1	Q8VCR7	Q8VCR7
Alpha-1,3-mannosyl-glycoprotein 2-beta-N-acetylglucosaminyltransferase	Mgat1	n. def.	n. def.	n. def.	n. def.	n. def.	n. def.	n. def.	n. def.	n. def.	n. def.	n. def.	n. def.	acetylglucosaminyltransferase activity;alpha-1,3-mannosylglycoprotein 2-beta-N-acetylglucosaminyltransferase activity;binding;catalytic activity;cation binding;ion binding;metal ion binding;transferase activity;transferase activity, transferring glycosyl groups;transferase activity, transferring hexosyl groups;UDP-glycosyltransferase activity	cell part;cytoplasmic part;Golgi apparatus part;Golgi membrane;integral to membrane;intracellular organelle part;intracellular part;intrinsic to membrane;membrane;membrane part;organelle membrane;organelle part	alcohol catabolic process;alcohol metabolic process;amino sugar catabolic process;amino sugar metabolic process;carbohydrate catabolic process;carbohydrate metabolic process;catabolic process;cellular carbohydrate catabolic process;cellular carbohydrate metabolic process;cellular macromolecule metabolic process;cellular metabolic process;cellular nitrogen compound metabolic process;cellular proce…	N-Glycan biosynthesis;Various types of N-glycan biosynthesis	4.6108	4676400	814940	1486500	2375000	0	0	1	1	P27808	P27808
Alpha-1,6-mannosyl-glycoprotein 2-beta-N-acetylglucosaminyltransferase	Mgat2	n. def.	n. def.	n. def.	n. def.	n. def.	n. def.	n. def.	n. def.	n. def.	-0.94984	1.59889	2.57425	acetylglucosaminyltransferase activity;alpha-1,6-mannosylglycoprotein 2-beta-N-acetylglucosaminyltransferase activity;binding;carbohydrate binding;catalytic activity;transferase activity;transferase activity, transferring glycosyl groups;transferase activity, transferring hexosyl groups;UDP-glycosyltransferase activity	cell part;cytoplasmic part;Golgi apparatus part;Golgi membrane;Golgi stack;integral to membrane;intracellular organelle part;intracellular part;intrinsic to membrane;membrane;membrane part;organelle membrane;organelle part	biosynthetic process;carbohydrate biosynthetic process;carbohydrate metabolic process;cellular carbohydrate metabolic process;cellular macromolecule metabolic process;cellular metabolic process;cellular process;cellular protein metabolic process;glycosylation;macromolecule glycosylation;macromolecule metabolic process;macromolecule modification;metabolic process;oligosaccharide biosynthetic proce…	N-Glycan biosynthesis;Various types of N-glycan biosynthesis	4.8285	23002000	6543900	10101000	6356400	0	0	0	4	Q921V5	Q921V5
Alpha-2-macroglobulin receptor-associated protein	Lrpap1	n. def.	n. def.	n. def.	-0.380484	1.96673	-0.511999	0.315914	-0.156933	-0.577939	0.278461	-0.474292	-0.48344	binding;carbohydrate binding;glycosaminoglycan binding;heparin binding;lipoprotein particle receptor binding;low-density lipoprotein particle receptor binding;pattern binding;polysaccharide binding;protein binding;receptor binding	cell part;cell surface;cytoplasmic part;endoplasmic reticulum lumen;endoplasmic reticulum part;extracellular region;intracellular organelle lumen;intracellular organelle part;intracellular part;membrane;membrane-enclosed lumen;organelle;organelle lumen;organelle part;plasma membrane;rough endoplasmic reticulum lumen;vesicle	biological regulation;negative regulation of binding;negative regulation of biological process;negative regulation of lipoprotein particle clearance;negative regulation of molecular function;negative regulation of multicellular organismal process;negative regulation of protein binding;negative regulation of very-low-density lipoprotein particle clearance;regulation of binding;regulation of biolog…		20.919	179960000	46579000	113500000	19887000	0	3	2	8	P55302;F6WMD1	P55302
Alpha-actinin-2	Actn2	n. def.	n. def.	n. def.	n. def.	n. def.	n. def.	n. def.	n. def.	n. def.	n. def.	n. def.	n. def.	actin binding;actin filament binding;binding;binding, bridging;calcium ion binding;cation binding;cytoskeletal protein binding;identical protein binding;ion binding;ligand-dependent nuclear receptor transcription coactivator activity;metal ion binding;protein binding;protein binding transcription factor activity;protein binding, bridging;protein dimerization activity;protein homodimerization acti…	adherens junction;anchoring junction;cell junction;cell part;cell projection;cell-substrate adherens junction;cell-substrate junction;contractile fiber part;cytoplasmic part;cytoskeletal part;filopodium;focal adhesion;intracellular organelle part;intracellular part;organelle part;striated muscle thin filament;Z disc	actin crosslink formation;actin cytoskeleton organization;actin filament bundle assembly;actin filament organization;actin filament-based process;biological regulation;cell junction assembly;cell junction organization;cell projection assembly;cell projection organization;cell-substrate junction assembly;cellular chemical homeostasis;cellular component assembly;cellular component assembly at cellu…	Adherens junction;Amoebiasis;Arrhythmogenic right ventricular cardiomyopathy (ARVC);Focal adhesion;Leukocyte transendothelial migration;Regulation of actin cytoskeleton;Systemic lupus erythematosus;Tight junction	3.4716	30694000	9258500	19348000	2087800	0	1	0	0	Q9JI91	Q9JI91
Alpha-adducin	Add1	n. def.	n. def.	n. def.	n. def.	n. def.	n. def.	n. def.	n. def.	n. def.	n. def.	n. def.	n. def.	binding;cation binding;ion binding;metal ion binding;structural molecule activity	cell part;cytoplasmic part;cytoskeletal part;cytoskeleton;F-actin capping protein complex;intracellular membrane-bounded organelle;intracellular non-membrane-bounded organelle;intracellular organelle;intracellular organelle part;intracellular part;macromolecular complex;membrane;membrane-bounded organelle;non-membrane-bounded organelle;nucleus;organelle;organelle part;perinuclear region of cytopl…	actin cytoskeleton organization;actin filament bundle assembly;actin filament capping;actin filament organization;actin filament-based process;anatomical structure homeostasis;anatomical structure morphogenesis;barbed-end actin filament capping;biological regulation;cell communication;cell differentiation;cell morphogenesis;cell volume homeostasis;cellular component assembly;cellular component as…		3.9954	3088200	321100	2169000	598140	0	0	0	1	E9Q1K3;F8WHZ9;F8WGR0;Q9QYC0	E9Q1K3;F8WHZ9;F8WGR0;Q9QYC0
Alpha-crystallin B chain	Cryab	n. def.	n. def.	n. def.	n. def.	n. def.	n. def.	n. def.	n. def.	n. def.	-1.26136	-1.60156	-0.243045	binding;cation binding;identical protein binding;ion binding;metal ion binding;protein binding;protein dimerization activity;protein homodimerization activity;structural constituent of eye lens;structural molecule activity	actin filament bundle;cell part;cell surface;contractile fiber part;cytoplasmic part;cytoskeletal part;cytoskeleton;cytosol;Golgi apparatus;intracellular membrane-bounded organelle;intracellular non-membrane-bounded organelle;intracellular organelle;intracellular organelle part;intracellular part;membrane;membrane-bounded organelle;microtubule cytoskeleton;mitochondrion;non-membrane-bounded organ…	aging;alcohol metabolic process;anatomical structure development;apoptosis;apoptosis involved in morphogenesis;biological regulation;carbohydrate metabolic process;cell death;cellular carbohydrate metabolic process;cellular component assembly;cellular component assembly at cellular level;cellular component organization;cellular component organization at cellular level;cellular component organizat…	Protein processing in endoplasmic reticulum	10.399	45834000	17021000	26662000	2151000	0	0	0	4	P23927	P23927
Alpha-galactosidase A	Gla	n. def.	n. def.	n. def.	n. def.	n. def.	n. def.	n. def.	n. def.	n. def.	-4.92542	-3.46239	1.38504	alpha-galactosidase activity;binding;carbohydrate binding;catalytic activity;galactosidase activity;galactoside binding;hydrolase activity;hydrolase activity, acting on glycosyl bonds;hydrolase activity, hydrolyzing O-glycosyl compounds;identical protein binding;monosaccharide binding;protein binding;protein dimerization activity;protein homodimerization activity;raffinose alpha-galactosidase act…	cell part;cytoplasmic part;extracellular region;Golgi apparatus;intracellular membrane-bounded organelle;intracellular organelle;intracellular part;lysosome;lytic vacuole;membrane-bounded organelle;organelle;vacuole	biological regulation;carbohydrate catabolic process;carbohydrate metabolic process;catabolic process;cellular carbohydrate catabolic process;cellular carbohydrate metabolic process;cellular catabolic process;cellular lipid catabolic process;cellular lipid metabolic process;cellular metabolic process;cellular process;ceramide catabolic process;ceramide metabolic process;glycolipid catabolic proce…	Galactose metabolism;Glycerolipid metabolism;Glycosphingolipid biosynthesis - globo series;Lysosome;Sphingolipid metabolism	51.846	180220000	148690000	20781000	10753000	0	0	0	7	Q8BGZ6;P51569;A2BDV6	Q8BGZ6;P51569
Alpha-internexin;Neurofilament medium polypeptide;Neurofilament light polypeptide	Ina;Nefm;Nefl	n. def.	n. def.	n. def.	n. def.	n. def.	n. def.	n. def.	n. def.	n. def.	1.11183	4.15987	0.900336	structural molecule activity	axon part;cell part;cell projection part;cytoplasm;cytoskeletal part;growth cone;intermediate filament;intracellular organelle part;intracellular part;macromolecular complex;neurofilament;neuromuscular junction;organelle part;protein complex;site of polarized growth;synapse	anatomical structure development;anatomical structure morphogenesis;axon cargo transport;axon regeneration;axonogenesis;biological regulation;cell differentiation;cell part morphogenesis;cell projection morphogenesis;cell projection organization;cellular component assembly;cellular component assembly at cellular level;cellular component morphogenesis;cellular component movement;cellular component…	Amyotrophic lateral sclerosis (ALS)	3.0813	19074000	8443000	8685800	1945500	0	0	0	2	P46660;P08553;P08551	P46660;P08553;P08551
Alpha-ketoglutarate-dependent dioxygenase alkB homolog 3	Alkbh3	n. def.	n. def.	n. def.	-1.02368	-0.151234	2.10064	n. def.	n. def.	n. def.	-0.0239297	0.157691	0.347666	binding;catalytic activity;cation binding;cytosine C-5 DNA demethylase activity;demethylase activity;dioxygenase activity;DNA demethylase activity;DNA-N1-methyladenine dioxygenase activity;ferrous iron binding;hydrolase activity;ion binding;iron ion binding;metal ion binding;oxidoreductase activity;oxidoreductase activity, acting on paired donors, with incorporation or reduction of molecular oxyg…	cell part;cytoplasmic part;intracellular membrane-bounded organelle;intracellular organelle;intracellular part;membrane-bounded organelle;mitochondrion;nucleus;organelle	biological regulation;cell proliferation;cellular macromolecule metabolic process;cellular metabolic process;cellular nitrogen compound metabolic process;cellular process;demethylation;DNA dealkylation;DNA dealkylation involved in DNA repair;DNA demethylation;DNA metabolic process;DNA modification;macromolecule metabolic process;macromolecule modification;metabolic process;nitrogen compound metab…		19.384	56571000	15158000	36275000	5137300	1	3	0	5	Q8K1E6;A2AKV7;A2AKV6	Q8K1E6;A2AKV7;A2AKV6
Alpha-ketoglutarate-dependent dioxygenase FTO	Fto	n. def.	n. def.	n. def.	n. def.	n. def.	n. def.	0.204141	-0.000692654	-0.540065	0.767146	-0.0146599	-0.805409	binding;catalytic activity;cation binding;demethylase activity;dioxygenase activity;DNA demethylase activity;DNA-N1-methyladenine dioxygenase activity;ferrous iron binding;ion binding;iron ion binding;metal ion binding;oxidative DNA demethylase activity;oxidative RNA demethylase activity;oxidoreductase activity;oxidoreductase activity, acting on paired donors, with incorporation or reduction of m…	cell part;intracellular membrane-bounded organelle;intracellular organelle;intracellular part;membrane-bounded organelle;nucleus;organelle	adipose tissue development;anatomical structure development;biological regulation;cellular macromolecule metabolic process;cellular metabolic process;cellular nitrogen compound metabolic process;cellular process;demethylation;developmental process;DNA dealkylation;DNA dealkylation involved in DNA repair;DNA demethylation;DNA metabolic process;DNA modification;homeostatic process;macromolecule met…		10.84	43022000	10727000	29564000	2731500	0	1	1	5	Q8BGW1;E9Q1E4;D3Z127	Q8BGW1;E9Q1E4
Alpha-L-iduronidase	Idua	n. def.	n. def.	n. def.	n. def.	n. def.	n. def.	n. def.	n. def.	n. def.	-5.04578	-0.313244	6.60429	catalytic activity;hydrolase activity;hydrolase activity, acting on glycosyl bonds;hydrolase activity, hydrolyzing O-glycosyl compounds;L-iduronidase activity	cell part;coated vesicle;cytoplasmic membrane-bounded vesicle;cytoplasmic part;cytoplasmic vesicle;intracellular membrane-bounded organelle;intracellular organelle;intracellular part;lysosome;lytic vacuole;membrane-bounded organelle;membrane-bounded vesicle;organelle;vacuole;vesicle	amine metabolic process;aminoglycan catabolic process;aminoglycan metabolic process;anatomical structure morphogenesis;appendage morphogenesis;biological regulation;carbohydrate catabolic process;carbohydrate metabolic process;catabolic process;cell morphogenesis;cellular component morphogenesis;cellular component organization;cellular component organization at cellular level;cellular component o…	Glycosaminoglycan degradation;Lysosome	6.6682	23669000	16779000	948130	5942000	0	0	1	5	Q8BLF6;Q8BMG0;P48441;D6REH5;D6RIN7	Q8BLF6;Q8BMG0;P48441;D6REH5
Alpha-methylacyl-CoA racemase	Amacr	n. def.	n. def.	n. def.	-2.13188	-2.14803	0.244765	-1.88785	-2.36624	-0.455277	0.568227	0.996316	0.190804	alpha-methylacyl-CoA racemase activity;catalytic activity;isomerase activity;racemase and epimerase activity	cell part;cytoplasmic part;intracellular membrane-bounded organelle;intracellular organelle;intracellular part;membrane-bounded organelle;microbody;mitochondrion;organelle;peroxisome	bile acid biosynthetic process;bile acid metabolic process;biosynthetic process;carboxylic acid biosynthetic process;carboxylic acid metabolic process;catabolic process;cellular biosynthetic process;cellular catabolic process;cellular ketone metabolic process;cellular lipid catabolic process;cellular lipid metabolic process;cellular metabolic process;cellular process;fatty acid metabolic process;…	Peroxisome;Primary bile acid biosynthesis	39.739	38205000	22355000	12870000	2979400	0	2	5	2	O09174	O09174
Alpha-taxilin	Txlna	n. def.	n. def.	n. def.	n. def.	n. def.	n. def.	n. def.	n. def.	n. def.	-0.403332	-1.46013	-1.44297		cell part;cytoplasm;intracellular part	B cell activation;cell activation;cellular process;establishment of localization;establishment of localization in cell;exocytosis;immune system process;leukocyte activation;lymphocyte activation;secretion;secretion by cell;transport;vesicle-mediated transport		14.337	12368000	2798400	8447300	1122300	0	0	0	3	Q6PAM1;A2ADZ3;A2ADZ4;A2ADZ2	Q6PAM1
Amidophosphoribosyltransferase	Ppat	n. def.	n. def.	n. def.	-0.548628	1.63854	1.46064	-1.12384	-1.06037	-0.159476	n. def.	n. def.	n. def.	amidophosphoribosyltransferase activity;binding;catalytic activity;cation binding;ion binding;iron-sulfur cluster binding;metal cluster binding;metal ion binding;transferase activity;transferase activity, transferring glycosyl groups;transferase activity, transferring pentosyl groups		amine catabolic process;amine metabolic process;anatomical structure development;anatomical structure morphogenesis;biological regulation;biosynthetic process;body fluid secretion;carboxylic acid catabolic process;carboxylic acid metabolic process;catabolic process;cell cycle process;cellular amine metabolic process;cellular amino acid catabolic process;cellular amino acid metabolic process;cellu…	Alanine, aspartate and glutamate metabolism;Purine metabolism	24.573	51951000	24210000	17472000	10269000	0	3	5	1	Q8CIH9	Q8CIH9
Amine oxidase [flavin-containing] A	Maoa	n. def.	n. def.	n. def.	n. def.	n. def.	n. def.	n. def.	n. def.	n. def.	1.19333	0.34426	-1.01803	catalytic activity;oxidoreductase activity	cell part;cytoplasmic part;integral to membrane;intracellular membrane-bounded organelle;intracellular organelle;intracellular organelle part;intracellular part;intrinsic to membrane;membrane;membrane part;membrane-bounded organelle;mitochondrial membrane;mitochondrial outer membrane;mitochondrial part;mitochondrion;organelle;organelle membrane;organelle outer membrane;organelle part;outer membra…	alcohol catabolic process;alcohol metabolic process;amine catabolic process;amine metabolic process;benzene-containing compound metabolic process;biological regulation;catabolic process;catecholamine catabolic process;catecholamine metabolic process;catechol-containing compound catabolic process;catechol-containing compound metabolic process;cellular amine metabolic process;cellular aromatic comp…	Arginine and proline metabolism;Drug metabolism - cytochrome P450;Glycine, serine and threonine metabolism;Histidine metabolism;Isoquinoline alkaloid biosynthesis;Phenylalanine metabolism;Tryptophan metabolism;Tyrosine metabolism	20.004	67779000	13856000	49767000	4156200	0	0	0	5	Q64133	Q64133
Aminoacyl tRNA synthase complex-interacting multifunctional protein 1;Endothelial monocyte-activating polypeptide 2	Aimp1	n. def.	n. def.	n. def.	0.959325	-0.33743	-1.01806	1.07526	0.278698	-0.303134	1.4959	0.661658	-1.28381	binding;cytokine activity;identical protein binding;nucleic acid binding;protein binding;protein dimerization activity;protein homodimerization activity;receptor binding;RNA binding;tRNA binding	aminoacyl-tRNA synthetase multienzyme complex;cell part;cell surface;cytoplasmic membrane-bounded vesicle;cytoplasmic part;cytoplasmic vesicle;cytosol;endoplasmic reticulum;extracellular region part;extracellular space;Golgi apparatus;intracellular membrane-bounded organelle;intracellular organelle;intracellular part;macromolecular complex;membrane-bounded organelle;membrane-bounded vesicle;nucle…	alcohol metabolic process;anatomical structure formation involved in morphogenesis;angiogenesis;apoptosis;biological adhesion;biological regulation;biosynthetic process;carbohydrate metabolic process;cell adhesion;cell communication;cell death;cell migration;cell motility;cell-cell signaling;cellular biosynthetic process;cellular carbohydrate metabolic process;cellular component movement;cellular…		83.891	672350000	151650000	474950000	45746000	1	7	6	11	P31230;Q3UZG4	P31230;Q3UZG4
Aminoacyl tRNA synthase complex-interacting multifunctional protein 2	Aimp2	n. def.	n. def.	n. def.	0.681944	n. def.	n. def.	1.49672	1.83956	0.107152	0.551295	0.601602	-0.0825453		cell part;cytoplasmic part;cytosol;intracellular membrane-bounded organelle;intracellular organelle;intracellular part;membrane-bounded organelle;nucleus;organelle	apoptosis;biological regulation;biosynthetic process;cell death;cell differentiation;cellular biosynthetic process;cellular developmental process;cellular macromolecule biosynthetic process;cellular macromolecule metabolic process;cellular metabolic process;cellular process;cellular protein metabolic process;death;developmental process;epithelial cell differentiation;lung cell differentiation;lun…		40.756	183680000	29141000	141710000	12823000	1	1	1	5	Q8R3V2;Q8R010	Q8R3V2;Q8R010
Aminoacylase-1	Acy1	n. def.	n. def.	n. def.	-0.444262	-1.75809	-0.678026	-0.203568	0.0652966	0.320543	1.64915	-0.0192435	-1.17478	aminoacylase activity;binding;catalytic activity;cation binding;hydrolase activity;hydrolase activity, acting on carbon-nitrogen (but not peptide) bonds;hydrolase activity, acting on carbon-nitrogen (but not peptide) bonds, in linear amides;ion binding;metal ion binding;metallopeptidase activity;peptidase activity;peptidase activity, acting on L-amino acid peptides	cell part;cytoplasm;intracellular part	amine metabolic process;carboxylic acid metabolic process;cellular amine metabolic process;cellular amino acid metabolic process;cellular ketone metabolic process;cellular metabolic process;cellular nitrogen compound metabolic process;cellular process;macromolecule metabolic process;metabolic process;nitrogen compound metabolic process;organic acid metabolic process;oxoacid metabolic process;prim…	Arginine and proline metabolism	100.79	439760000	124220000	277870000	37661000	0	3	8	14	Q99JW2;A0A087WPX1;A0A087WRE0;A0A087WPV3	Q99JW2;A0A087WPX1
AMP deaminase 2	Ampd2	n. def.	n. def.	n. def.	0.210763	-1.02139	-1.70548	-0.325196	-0.550296	-0.327403	0.820649	-0.858907	-2.04889	AMP deaminase activity;binding;catalytic activity;cation binding;deaminase activity;hydrolase activity;hydrolase activity, acting on carbon-nitrogen (but not peptide) bonds;hydrolase activity, acting on carbon-nitrogen (but not peptide) bonds, in cyclic amidines;ion binding;metal ion binding		biosynthetic process;cellular biosynthetic process;cellular metabolic compound salvage;cellular metabolic process;cellular nitrogen compound biosynthetic process;cellular nitrogen compound metabolic process;cellular process;heterocycle biosynthetic process;heterocycle metabolic process;IMP biosynthetic process;IMP metabolic process;IMP salvage;metabolic process;nitrogen compound metabolic process…	Purine metabolism	32.658	215640000	55049000	141600000	18993000	0	4	6	15	A2AE27;Q9DBT5	A2AE27;Q9DBT5
AMSH-like protease	Stambpl1	n. def.	n. def.	n. def.	n. def.	n. def.	n. def.	n. def.	n. def.	n. def.	0.808097	0.488412	-0.361602	binding;catalytic activity;cation binding;hydrolase activity;ion binding;metal ion binding;metallopeptidase activity;peptidase activity;peptidase activity, acting on L-amino acid peptides		macromolecule metabolic process;metabolic process;primary metabolic process;protein metabolic process;proteolysis		4.2198	23793000	3577500	18857000	1358200	0	1	0	2	Q76N33	Q76N33
Amyloid beta A4 precursor protein-binding family B member 1-interacting protein	Apbb1ip	n. def.	n. def.	n. def.	-2.87673	0.334339	3.39534	n. def.	n. def.	n. def.	-1.92626	n. def.	n. def.	binding;lipid binding;phospholipid binding	adherens junction;anchoring junction;cell junction;cell part;cell projection;cell-substrate adherens junction;cell-substrate junction;cytoplasm;cytoskeleton;focal adhesion;intracellular non-membrane-bounded organelle;intracellular organelle;intracellular part;lamellipodium;membrane;non-membrane-bounded organelle;organelle;plasma membrane	biological regulation;cellular process;cellular response to stimulus;regulation of biological process;regulation of cellular process;response to stimulus;signal transduction		5.3749	6259900	4076100	1470800	713050	0	2	1	2	Q8R5A3	Q8R5A3
Anamorsin	Ciapin1	n. def.	n. def.	n. def.	-0.565097	1.24623	1.35918	-0.515831	-1.53705	-0.801531	1.58703	1.81048	0.508936	binding;iron-sulfur cluster binding;metal cluster binding	cell part;cytoplasm;intracellular non-membrane-bounded organelle;intracellular organelle;intracellular organelle part;intracellular part;non-membrane-bounded organelle;nuclear part;nucleolus;organelle;organelle part	anatomical structure development;apoptosis;biological regulation;biosynthetic process;cell death;cellular biosynthetic process;cellular metabolic process;cellular process;cofactor biosynthetic process;cofactor metabolic process;death;developmental process;hemopoiesis;hemopoietic or lymphoid organ development;iron-sulfur cluster assembly;metabolic process;metallo-sulfur cluster assembly;negative r…		12.184	115770000	29694000	39750000	46322000	0	5	2	2	Q8WTY4;E0CYY1;F7BWP1	Q8WTY4;E0CYY1;F7BWP1
Anaphase-promoting complex subunit 1	Anapc1	n. def.	n. def.	n. def.	n. def.	n. def.	n. def.	n. def.	n. def.	n. def.	0.930548	n. def.	n. def.		anaphase-promoting complex;cell part;cullin-RING ubiquitin ligase complex;intracellular organelle part;intracellular part;macromolecular complex;nuclear part;nuclear ubiquitin ligase complex;organelle part;protein complex;ubiquitin ligase complex	cell cycle phase;cell cycle process;cell division;cellular component organization;cellular component organization at cellular level;cellular component organization or biogenesis;cellular component organization or biogenesis at cellular level;cellular macromolecule metabolic process;cellular metabolic process;cellular process;cellular protein metabolic process;macromolecule metabolic process;macro…	Cell cycle;Cell cycle - yeast;Meiosis - yeast;Oocyte meiosis;Progesterone-mediated oocyte maturation;Ubiquitin mediated proteolysis	4.1048	6705000	3365400	2735300	604310	0	0	1	3	P53995;A2ATQ5	P53995
Anaphase-promoting complex subunit 4	Anapc4	n. def.	n. def.	n. def.	n. def.	n. def.	n. def.	n. def.	n. def.	n. def.	n. def.	n. def.	n. def.		anaphase-promoting complex;cell part;cullin-RING ubiquitin ligase complex;intracellular organelle part;intracellular part;macromolecular complex;nuclear part;nuclear ubiquitin ligase complex;organelle part;protein complex;ubiquitin ligase complex	anaphase-promoting complex-dependent proteasomal ubiquitin-dependent protein catabolic process;biological regulation;catabolic process;cell cycle phase;cell cycle process;cell division;cellular catabolic process;cellular component organization;cellular component organization at cellular level;cellular component organization or biogenesis;cellular component organization or biogenesis at cellular l…	Cell cycle;Cell cycle - yeast;Meiosis - yeast;Oocyte meiosis;Progesterone-mediated oocyte maturation;Ubiquitin mediated proteolysis	5.4033	6839100	990740	2238600	3609800	0	0	1	1	Q91W96	Q91W96
Angiopoietin-1	Angpt1	n. def.	n. def.	n. def.	n. def.	n. def.	n. def.	-1.85637	-1.53692	1.54236	n. def.	n. def.	n. def.	binding;cytokine receptor binding;growth factor receptor binding;protein binding;receptor binding;vascular endothelial growth factor receptor binding	cell part;cell projection;extracellular region;membrane;membrane part;membrane raft;microvillus;plasma membrane	activation of protein kinase activity;activation of transmembrane receptor protein tyrosine kinase activity;amine metabolic process;aminoglycan biosynthetic process;aminoglycan metabolic process;anatomical structure development;anatomical structure formation involved in morphogenesis;anatomical structure morphogenesis;angiogenesis;biological adhesion;biological regulation;biosynthetic process;blo…	Rheumatoid arthritis	8.3766	8254700	5518100	1768200	968380	1	0	3	0	O08538	O08538
Angiopoietin-4	Angpt4	n. def.	n. def.	n. def.	n. def.	n. def.	n. def.	3.27566	3.15695	-0.137378	n. def.	n. def.	n. def.	binding;cytokine receptor binding;enzyme activator activity;enzyme regulator activity;growth factor receptor binding;kinase activator activity;kinase regulator activity;protein binding;protein kinase activator activity;protein kinase regulator activity;protein tyrosine kinase activator activity;receptor activator activity;receptor binding;receptor regulator activity;transmembrane receptor protein…	extracellular region part;extracellular space	anatomical structure development;anatomical structure formation involved in morphogenesis;angiogenesis;biological regulation;cell surface receptor linked signaling pathway;cellular process;cellular response to chemical stimulus;cellular response to hypoxia;cellular response to oxygen levels;cellular response to stimulus;cellular response to stress;developmental process;endoderm development;enzyme…		8.6818	11589000	504900	9026200	2058400	1	0	3	0	Q9WVH6	Q9WVH6
Angiopoietin-related protein 2	Angptl2	n. def.	n. def.	n. def.	n. def.	n. def.	n. def.	n. def.	n. def.	n. def.	0.595408	1.31174	0.908121		extracellular region			14.7	37589000	10638000	22374000	4577300	0	1	2	6	Q9R045;Q8R0Z6	Q9R045
Angiopoietin-related protein 4	Angptl4	n. def.	n. def.	n. def.	2.21014	0.956057	-0.237252	0.955238	0.738552	-0.495166	1.71839	2.85679	1.02255	enzyme inhibitor activity;enzyme regulator activity	extracellular matrix;extracellular region part;extracellular space;proteinaceous extracellular matrix	biological regulation;cell communication;cellular component assembly;cellular component organization;cellular component organization or biogenesis;cellular process;cellular response to external stimulus;cellular response to extracellular stimulus;cellular response to nutrient levels;cellular response to starvation;cellular response to stimulus;cellular response to stress;chemical homeostasis;home…	PPAR signaling pathway	73.936	114960000	13261000	79117000	22580000	1	1	2	7	Q9Z1P8;G3UWT7	Q9Z1P8;G3UWT7
Ankyrin-2	Ank2	n. def.	n. def.	n. def.	n. def.	n. def.	n. def.	n. def.	n. def.	n. def.	0.69724	0.613815	-1.22725	binding;binding, bridging;channel regulator activity;potassium channel regulator activity;protein binding;protein binding, bridging	apical plasma membrane;basolateral plasma membrane;cell junction;cell part;cell-cell contact zone;cell-cell junction;contractile fiber part;costamere;cytoplasmic part;cytoskeleton;integral to membrane;integral to plasma membrane;intercalated disc;intracellular non-membrane-bounded organelle;intracellular organelle;intracellular part;intrinsic to membrane;intrinsic to plasma membrane;M band;membra…	anatomical structure development;atrial septum development;biological regulation;calcium ion homeostasis;calcium-mediated signaling;cardiac muscle contraction;cardiac septum development;cation homeostasis;cellular calcium ion homeostasis;cellular cation homeostasis;cellular chemical homeostasis;cellular component organization;cellular component organization or biogenesis;cellular divalent inorgan…		5.582	7653300	1228100	5647900	777280	0	1	0	3	S4R2H6;S4R2F3;S4R2D0;S4R285;S4R245;S4R1F9;S4R249;S4R291;Q8C8R3;S4R2T7;S4R2R5;S4R1V6;S4R1J9;S4R1I1;S4R2D6;G3UY11;F7D1P5;S4R1S2;G5E8J2;B7ZW98;E9QNT8;G8JL84;D3YTV8;D3Z5M4;Q0VGY9;G5E8K2;G5E8K3;S4R2S8;S4R2K9;Q02357;G5E8K5	S4R2H6;S4R2F3;S4R2D0;S4R285;S4R245;S4R1F9;S4R249;S4R291;Q8C8R3;S4R2T7;S4R2R5;S4R1V6;S4R1J9
Annexin A11	Anxa11	n. def.	n. def.	n. def.	-0.245591	-0.6254	-0.124204	n. def.	n. def.	n. def.	1.39413	1.60692	-0.54208	binding;calcium ion binding;calcium-dependent phospholipid binding;cation binding;ion binding;lipid binding;metal ion binding;phosphatidylethanolamine binding;phospholipid binding	azurophil granule;cell part;cytoplasm;cytoplasmic membrane-bounded vesicle;cytoplasmic part;cytoplasmic vesicle;cytoskeletal part;endocytic vesicle;envelope;intracellular membrane-bounded organelle;intracellular non-membrane-bounded organelle;intracellular organelle;intracellular organelle part;intracellular part;lysosome;lytic vacuole;melanosome;membrane-bounded organelle;membrane-bounded vesicl…	cellular component organization;cellular component organization or biogenesis;cellular membrane organization;cellular process;cytokinesis, completion of separation;cytokinetic process;endocytosis;establishment of localization;membrane invagination;membrane organization;phagocytosis;response to calcium ion;response to chemical stimulus;response to inorganic substance;response to metal ion;response…		3.4663	87076000	11744000	67727000	7605800	0	1	1	1	P97384	P97384
Annexin A4;Annexin	Anxa4	n. def.	n. def.	n. def.	-0.751319	1.80686	3.21029	n. def.	n. def.	n. def.	0.597507	-0.246875	-0.900287	binding;calcium ion binding;calcium-dependent phospholipid binding;cation binding;ion binding;lipid binding;metal ion binding;phospholipid binding	apical plasma membrane;cell part;membrane part;plasma membrane part	anatomical structure development;developmental process;kidney development;organ development		75.831	226230000	34477000	176490000	15260000	1	2	0	12	P97429;D3Z0S1;F7ANV6;S4R1F2	P97429;D3Z0S1;F7ANV6;S4R1F2
Annexin A7	Anxa7	n. def.	n. def.	n. def.	n. def.	n. def.	n. def.	-2.0953	-2.38323	-0.245198	0.244765	-0.346701	1.05873	binding;calcium ion binding;calcium-dependent phospholipid binding;cation binding;ion binding;lipid binding;metal ion binding;phospholipid binding	cell part;chromaffin granule membrane;cytoplasmic part;cytoplasmic vesicle membrane;cytoplasmic vesicle part;cytosol;endoplasmic reticulum membrane;endoplasmic reticulum part;envelope;intracellular organelle part;intracellular part;membrane;membrane part;nuclear envelope;nuclear part;organelle;organelle envelope;organelle membrane;organelle part;plasma membrane;secretory granule membrane;vesicle;…	behavior;behavioral interaction between organisms;biological regulation;calcium ion homeostasis;cation homeostasis;cell proliferation;cell volume homeostasis;cellular calcium ion homeostasis;cellular cation homeostasis;cellular chemical homeostasis;cellular divalent inorganic cation homeostasis;cellular homeostasis;cellular ion homeostasis;cellular metal ion homeostasis;cellular process;cellular …		20.016	17400000	9358000	6901900	1139700	0	0	1	5	Q07076	Q07076
Annexin A8;Annexin	Anxa8	n. def.	n. def.	n. def.	-1.87588	-0.466676	1.50208	-1.74545	-1.64909	0.748633	0.373732	2.17418	1.63176	binding;calcium ion binding;calcium-dependent phospholipid binding;cation binding;ion binding;lipid binding;metal ion binding;phospholipid binding		biological regulation;blood coagulation;coagulation;hemostasis;multicellular organismal process;regulation of biological quality;regulation of body fluid levels		42.266	52852000	28581000	17930000	6340800	1	6	7	4	O35640;Q921D0	O35640;Q921D0
Annexin;Annexin A6	Anxa6	n. def.	n. def.	n. def.	n. def.	n. def.	n. def.	n. def.	n. def.	n. def.	1.49021	0.579373	-0.724182	binding;calcium ion binding;calcium-dependent phospholipid binding;cation binding;ion binding;lipid binding;metal ion binding;phospholipid binding	cell part;cytoplasmic membrane-bounded vesicle;cytoplasmic part;cytoplasmic vesicle;extracellular membrane-bounded organelle;extracellular organelle;extracellular region part;extracellular vesicular exosome;intracellular membrane-bounded organelle;intracellular organelle;intracellular part;melanosome;membrane-bounded organelle;membrane-bounded vesicle;organelle;perinuclear region of cytoplasm;pig…	biological regulation;calcium ion transport;cation transport;divalent inorganic cation transport;divalent metal ion transport;establishment of localization;ion transport;metal ion transport;regulation of biological process;regulation of multicellular organismal process;regulation of muscle contraction;regulation of muscle system process;regulation of system process;transport		149.09	973570000	111740000	801870000	59957000	1	1	0	26	F8WIT2;P14824	F8WIT2;P14824
Anoctamin-6	Ano6	n. def.	n. def.	n. def.	n. def.	n. def.	n. def.	n. def.	n. def.	n. def.	-0.000865848	0.221196	-1.19522	anion channel activity;anion transmembrane transporter activity;calcium activated cation channel activity;cation channel activity;cation transmembrane transporter activity;channel activity;chloride channel activity;gated channel activity;ion channel activity;ion transmembrane transporter activity;passive transmembrane transporter activity;substrate-specific channel activity;substrate-specific tra…	cell part;chloride channel complex;intracellular;ion channel complex;macromolecular complex;membrane;membrane part;plasma membrane;protein complex	activation of blood coagulation via clotting cascade;biological regulation;blood coagulation;cellular component organization;cellular component organization or biogenesis;cellular membrane organization;cellular process;coagulation;hemostasis;membrane organization;multicellular organismal process;phosphatidylserine exposure on blood platelet;phospholipid scrambling;plasma membrane organization;pos…		2.7336	3805400	981260	2159300	664880	0	0	0	1	Q6P9J9	Q6P9J9
Antithrombin-III	Serpinc1	n. def.	n. def.	n. def.	n. def.	n. def.	n. def.	n. def.	n. def.	n. def.	-7.22702	-3.61338	2.02691	binding;carbohydrate binding;endopeptidase inhibitor activity;endopeptidase regulator activity;enzyme inhibitor activity;enzyme regulator activity;glycosaminoglycan binding;heparin binding;pattern binding;peptidase inhibitor activity;peptidase regulator activity;polysaccharide binding;serine-type endopeptidase inhibitor activity	extracellular region;extracellular region part;extracellular space	biological regulation;blood coagulation;coagulation;hemostasis;multicellular organismal process;negative regulation of biological process;negative regulation of defense response;negative regulation of inflammatory response;negative regulation of response to external stimulus;negative regulation of response to stimulus;regulation of biological process;regulation of biological quality;regulation of…	Complement and coagulation cascades	8.0456	683780000	669520000	10520000	3742800	1	2	1	3	P32261	P32261
AP-1 complex subunit gamma-1	Ap1g1	n. def.	n. def.	n. def.	-0.205131	-0.0379323	-0.395682	0.213627	-1.49769	-1.69806	-0.421786	-1.35727	-0.672359	protein transporter activity;substrate-specific transporter activity;transporter activity	AP-type membrane coat adaptor complex;cell part;clathrin adaptor complex;clathrin coated vesicle membrane;clathrin-coated vesicle;coated vesicle;coated vesicle membrane;cytoplasmic membrane-bounded vesicle;cytoplasmic part;cytoplasmic vesicle;cytoplasmic vesicle membrane;cytoplasmic vesicle part;endosome;Golgi apparatus;Golgi apparatus part;intracellular membrane-bounded organelle;intracellular o…	cellular component organization;cellular component organization or biogenesis;cellular membrane organization;cellular process;endocytosis;establishment of localization;establishment of localization in cell;establishment of protein localization;intracellular protein transport;intracellular transport;membrane invagination;membrane organization;protein transport;transport;vesicle-mediated transport	Lysosome	71.729	431520000	152740000	260410000	18366000	0	9	9	14	Q8CBB7;P22892	Q8CBB7;P22892
AP-1 complex subunit sigma-1A	Ap1s1	n. def.	n. def.	n. def.	-0.0838445	-0.182753	-0.154972	-0.0539729	-1.02227	-0.759674	0.028852	-0.501361	-0.848037	protein transporter activity;substrate-specific transporter activity;transporter activity	AP-1 adaptor complex;AP-type membrane coat adaptor complex;cell part;clathrin adaptor complex;coated pit;cytoplasmic part;cytoplasmic vesicle part;Golgi apparatus part;intracellular organelle part;intracellular part;macromolecular complex;membrane coat;membrane part;organelle part;protein complex;trans-Golgi network	cellular component organization;cellular component organization or biogenesis;cellular membrane organization;cellular process;endocytosis;establishment of localization;establishment of localization in cell;establishment of protein localization;intracellular protein transport;intracellular transport;membrane invagination;membrane organization;multi-organism process;protein transport;response to bi…	Lysosome	53.242	90160000	29589000	51842000	8729800	0	2	1	4	P61967;D3Z0D6;D3YXN0;D3Z268;Q7TN05	P61967;D3Z0D6;D3YXN0;D3Z268
AP-1 complex subunit sigma-2	Ap1s2	n. def.	n. def.	n. def.	n. def.	n. def.	n. def.	n. def.	n. def.	n. def.	-0.933987	-1.07576	0.107554	protein transporter activity;substrate-specific transporter activity;transporter activity	cell part;coated pit;cytoplasmic part;cytoplasmic vesicle membrane;cytoplasmic vesicle part;Golgi apparatus;intracellular membrane-bounded organelle;intracellular organelle;intracellular organelle part;intracellular part;macromolecular complex;membrane;membrane coat;membrane part;membrane-bounded organelle;organelle;organelle membrane;organelle part;protein complex;vesicle membrane	cellular component organization;cellular component organization or biogenesis;cellular membrane organization;cellular process;endocytosis;establishment of localization;establishment of localization in cell;establishment of protein localization;intracellular protein transport;intracellular transport;membrane invagination;membrane organization;protein transport;transport;vesicle-mediated transport	Lysosome	29.222	32843000	10069000	21350000	1424000	0	1	1	2	Q3TIV9;B1B0F6;Q8BW87;Q9DB50	Q3TIV9;B1B0F6;Q8BW87;Q9DB50
AP-2 complex subunit alpha-1	Ap2a1	n. def.	n. def.	n. def.	0.331017	-1.503	-0.587489	0.655993	-0.366801	-1.02941	1.67274	-0.526057	-0.713237	protein transporter activity;substrate-specific transporter activity;transporter activity	apical plasma membrane;AP-type membrane coat adaptor complex;basolateral plasma membrane;cell part;clathrin adaptor complex;coated pit;cytoplasmic membrane-bounded vesicle;cytoplasmic part;cytoplasmic vesicle;intracellular membrane-bounded organelle;intracellular organelle;intracellular part;macromolecular complex;membrane coat;membrane part;membrane-bounded organelle;membrane-bounded vesicle;org…	cellular component organization;cellular component organization or biogenesis;cellular membrane organization;cellular process;endocytosis;establishment of localization;establishment of localization in cell;establishment of protein localization;intracellular protein transport;intracellular transport;membrane invagination;membrane organization;protein transport;transport;vesicle-mediated transport	Endocrine and other factor-regulated calcium reabsorption;Endocytosis;Huntington's disease	113.92	655300000	179640000	441700000	33954000	1	4	9	17	P17426;F6TPX8;E9PWD0;F6VSP9	P17426
AP-2 complex subunit sigma	Ap2s1	n. def.	n. def.	n. def.	n. def.	n. def.	n. def.	n. def.	n. def.	n. def.	-0.528365	-0.600643	0.265437	protein transporter activity;substrate-specific transporter activity;transporter activity	AP-2 adaptor complex;AP-type membrane coat adaptor complex;cell part;clathrin adaptor complex;cytoplasmic part;cytoplasmic vesicle part;intracellular organelle part;intracellular part;macromolecular complex;membrane part;organelle part;plasma membrane part;protein complex	cellular process;establishment of localization;establishment of localization in cell;establishment of protein localization;intracellular protein transport;intracellular transport;protein transport;transport;vesicle-mediated transport	Endocrine and other factor-regulated calcium reabsorption;Endocytosis;Huntington's disease	21.408	49690000	12417000	33823000	3449400	0	1	1	3	P62743	P62743
AP2-associated protein kinase 1	Aak1	n. def.	n. def.	n. def.	n. def.	n. def.	n. def.	n. def.	n. def.	n. def.	n. def.	n. def.	n. def.	adenyl nucleotide binding;adenyl ribonucleotide binding;AP-2 adaptor complex binding;ATP binding;binding;catalytic activity;kinase activity;Notch binding;nucleotide binding;phosphotransferase activity, alcohol group as acceptor;protein binding;protein complex binding;protein kinase activity;protein serine/threonine kinase activity;purine nucleotide binding;purine ribonucleoside triphosphate bindi…	axon part;cell leading edge;cell part;cell projection part;clathrin-coated vesicle;coated pit;coated vesicle;cytoplasmic membrane-bounded vesicle;cytoplasmic part;cytoplasmic vesicle;extrinsic to membrane;extrinsic to plasma membrane;intracellular membrane-bounded organelle;intracellular organelle;intracellular part;membrane part;membrane-bounded organelle;membrane-bounded vesicle;organelle;plasm…	biological regulation;cellular component organization;cellular component organization or biogenesis;cellular macromolecule metabolic process;cellular membrane organization;cellular metabolic process;cellular process;cellular protein metabolic process;endocytosis;establishment of localization;macromolecule metabolic process;macromolecule modification;membrane invagination;membrane organization;met…		6.9568	3632000	357840	2926000	348120	0	0	0	1	Q3UHJ0	Q3UHJ0
AP-3 complex subunit beta-1	Ap3b1	n. def.	n. def.	n. def.	0.362442	0.225892	-0.365184	0.620774	0.0311129	-0.764052	0.603027	0.447949	-0.731877		AP-3 adaptor complex;AP-type membrane coat adaptor complex;cell part;clathrin coated vesicle membrane;coated vesicle membrane;cytoplasmic part;cytoplasmic vesicle membrane;cytoplasmic vesicle part;Golgi apparatus;Golgi apparatus part;intracellular membrane-bounded organelle;intracellular organelle;intracellular organelle part;intracellular part;macromolecular complex;membrane;membrane part;membra…	anterograde axon cargo transport;anterograde synaptic vesicle transport;antigen processing and presentation;antigen processing and presentation of exogenous antigen;antigen processing and presentation of lipid antigen via MHC class Ib;antigen processing and presentation via MHC class Ib;antigen processing and presentation, exogenous lipid antigen via MHC class Ib;axon cargo transport;biological r…	Lysosome	14.486	85738000	19111000	59744000	6883000	0	1	2	7	Q9Z1T1	Q9Z1T1
AP-3 complex subunit delta-1	Ap3d1	n. def.	n. def.	n. def.	0.931834	2.07039	1.02255	1.78739	1.4163	-0.924317	0.6371	-0.264045	0.0213375	protein transporter activity;substrate-specific transporter activity;transporter activity	axon part;cell part;cell projection part;cytoplasmic part;endosomal part;endosome membrane;Golgi apparatus part;Golgi membrane;intracellular organelle part;intracellular part;macromolecular complex;membrane;membrane coat;membrane part;organelle membrane;organelle part;protein complex;synapse part;terminal button;trans-Golgi network	anterograde axon cargo transport;anterograde synaptic vesicle transport;antigen processing and presentation;antigen processing and presentation of exogenous antigen;antigen processing and presentation of lipid antigen via MHC class Ib;antigen processing and presentation via MHC class Ib;antigen processing and presentation, exogenous lipid antigen via MHC class Ib;axon cargo transport;biological r…	Lysosome	34.185	97953000	20595000	60614000	16745000	0	4	4	5	O54774	O54774
AP-3 complex subunit mu-1	Ap3m1	n. def.	n. def.	n. def.	1.01121	n. def.	n. def.	n. def.	n. def.	n. def.	0.55562	0.238298	-0.0898046		AP-type membrane coat adaptor complex;cell part;clathrin adaptor complex;cytoplasmic part;Golgi apparatus;intracellular membrane-bounded organelle;intracellular organelle;intracellular part;macromolecular complex;membrane part;membrane-bounded organelle;organelle;protein complex	anterograde axon cargo transport;anterograde synaptic vesicle transport;axon cargo transport;cellular component movement;cellular process;cytoskeleton-dependent intracellular transport;establishment of localization;establishment of localization in cell;establishment of protein localization;intracellular protein transport;intracellular transport;microtubule-based movement;microtubule-based process…	Lysosome	40.9	26448000	4905200	19790000	1752900	0	2	1	4	H7BWY2;Q9JKC8	H7BWY2;Q9JKC8
AP-3 complex subunit sigma-1	Ap3s1	n. def.	n. def.	n. def.	n. def.	n. def.	n. def.	n. def.	n. def.	n. def.	0.694033	n. def.	n. def.	protein transporter activity;substrate-specific transporter activity;transporter activity	AP-3 adaptor complex;AP-type membrane coat adaptor complex;cell part;cytoplasmic part;cytoplasmic vesicle membrane;cytoplasmic vesicle part;Golgi apparatus;Golgi apparatus part;intracellular membrane-bounded organelle;intracellular organelle;intracellular organelle part;intracellular part;macromolecular complex;membrane;membrane part;membrane-bounded organelle;organelle;organelle membrane;organel…	anterograde axon cargo transport;anterograde synaptic vesicle transport;axon cargo transport;cellular component movement;cellular process;cytoskeleton-dependent intracellular transport;establishment of localization;establishment of localization in cell;establishment of protein localization;intracellular protein transport;intracellular transport;microtubule-based movement;microtubule-based process…	Lysosome	11.592	9474000	1317500	7442700	713720	0	0	0	1	Q9DCR2	Q9DCR2
Apolipoprotein E	Apoe	n. def.	n. def.	n. def.	n. def.	n. def.	n. def.	n. def.	n. def.	n. def.	-6.87747	-3.73508	10.2744	antioxidant activity;beta-amyloid binding;binding;carbohydrate binding;cation binding;cholesterol transporter activity;enzyme activator activity;enzyme regulator activity;glycosaminoglycan binding;heparin binding;hydroxyapatite binding;ion binding;lipid binding;lipid transporter activity;lipoprotein particle binding;metal chelating activity;metal ion binding;pattern binding;phosphatidylcholine-st…	cell body;cell part;cell projection;chylomicron;cytoplasmic part;cytosol;dendrite;endosome;extracellular region part;extracellular space;extrinsic to external side of plasma membrane;extrinsic to membrane;extrinsic to plasma membrane;Golgi apparatus;high-density lipoprotein particle;intermediate-density lipoprotein particle;intracellular membrane-bounded organelle;intracellular organelle;intracel…	acylglycerol metabolic process;aging;alcohol metabolic process;anatomical structure morphogenesis;artery morphogenesis;biological regulation;biosynthetic process;blood vessel morphogenesis;calcium ion homeostasis;catabolic process;cation homeostasis;cell differentiation;cell surface receptor linked signaling pathway;cellular biosynthetic process;cellular calcium ion homeostasis;cellular catabolic…	Alzheimer's disease	154.54	9226100000	9004400000	134070000	87695000	0	0	0	27	P08226;G3UWN5;E9Q327;G3UZM8	P08226;G3UWN5
Apolipoprotein O	Apoo	n. def.	n. def.	n. def.	n. def.	n. def.	n. def.	n. def.	n. def.	n. def.	n. def.	n. def.	n. def.		cell part;integral to membrane;intrinsic to membrane;membrane part			3.0454	11636000	5734200	5293600	608500	0	0	0	1	Q9D186;B1ASQ2;Q9DCZ4	Q9D186;B1ASQ2;Q9DCZ4
Apoptosis inhibitor 5	Api5	n. def.	n. def.	n. def.	-0.608452	-2.00955	-1.84161	-1.07333	-2.20843	-0.888435	1.03584	-0.058518	-1.05622	binding;fibroblast growth factor binding;growth factor binding;protein binding	cell part;cytoplasm;intracellular organelle part;intracellular part;macromolecular complex;nuclear part;organelle part;ribonucleoprotein complex;spliceosomal complex	apoptosis;biological regulation;cell death;cellular process;death;negative regulation of apoptosis;negative regulation of biological process;negative regulation of cell death;negative regulation of cellular process;negative regulation of programmed cell death;programmed cell death;regulation of apoptosis;regulation of biological process;regulation of cell death;regulation of cellular process;regu…		92.744	651490000	204650000	414630000	32205000	0	6	10	10	O35841	O35841
Apoptosis-associated speck-like protein containing a CARD	Pycard	n. def.	n. def.	n. def.	n. def.	n. def.	n. def.	n. def.	n. def.	n. def.	-6.20078	-1.82107	1.87672	apoptotic protease activator activity;binding;catalytic activity;cysteine-type endopeptidase activity;cysteine-type peptidase activity;endopeptidase activity;enzyme activator activity;enzyme regulator activity;hydrolase activity;identical protein binding;peptidase activator activity;peptidase activity;peptidase activity, acting on L-amino acid peptides;peptidase regulator activity;protein binding…	cell part;cytoplasmic part;cytosol;endoplasmic reticulum;extracellular region;intracellular membrane-bounded organelle;intracellular organelle;intracellular part;macromolecular complex;membrane-bounded organelle;mitochondrion;NALP3 inflammasome complex;nucleus;organelle;protein complex	activation of caspase activity;activation of immune response;activation of innate immune response;biological regulation;cell activation;cell activation involved in immune response;cellular component organization;cellular component organization or biogenesis;cellular membrane organization;cellular process;cytokine production;defense response;endocytosis;establishment of localization;immune effecto…	Cytosolic DNA-sensing pathway;NOD-like receptor signaling pathway	84.739	167070000	139330000	23476000	4260600	0	0	0	9	Q9EPB4	Q9EPB4
Apoptosis-inducing factor 1, mitochondrial	Aifm1	n. def.	n. def.	n. def.	0.511266	0.0335111	0.154324	0.475293	-0.0461015	-0.473911	1.80978	0.000288558	-1.26164	binding;catalytic activity;coenzyme binding;cofactor binding;DNA binding;electron-transferring-flavoprotein dehydrogenase activity;flavin adenine dinucleotide binding;nucleic acid binding;oxidoreductase activity;oxidoreductase activity, acting on the CH-NH group of donors;oxidoreductase activity, acting on the CH-NH group of donors, quinone or similar compound as acceptor	cell part;cytoplasmic part;cytosol;intracellular membrane-bounded organelle;intracellular organelle;intracellular organelle part;intracellular part;membrane;membrane-bounded organelle;membrane-enclosed lumen;mitochondrial inner membrane;mitochondrial intermembrane space;mitochondrial membrane;mitochondrial outer membrane;mitochondrial part;nucleus;organelle;organelle envelope lumen;organelle inne…	activation of caspase activity;apoptosis;apoptosis in response to endoplasmic reticulum stress;apoptotic mitochondrial changes;biological regulation;catabolic process;cell death;cell differentiation;cell redox homeostasis;cellular catabolic process;cellular component assembly;cellular component assembly at cellular level;cellular component biogenesis;cellular component organization;cellular compo…	Apoptosis	83.722	557100000	165840000	333170000	58093000	1	3	11	17	B1AU25;Q9Z0X1	B1AU25;Q9Z0X1
Arf-GAP domain and FG repeat-containing protein 1	Agfg1	n. def.	n. def.	n. def.	n. def.	n. def.	n. def.	0.439038	-0.937105	-0.71641	-0.433467	0.0799754	-0.083447	ARF GTPase activator activity;binding;cation binding;DNA binding;enzyme activator activity;enzyme regulator activity;GTPase activator activity;GTPase regulator activity;ion binding;metal ion binding;nucleic acid binding;nucleoside-triphosphatase regulator activity;small GTPase regulator activity;transition metal ion binding;zinc ion binding	cell body;cell part;cell projection;cytoplasmic membrane-bounded vesicle;cytoplasmic part;cytoplasmic vesicle;Golgi apparatus;intracellular membrane-bounded organelle;intracellular organelle;intracellular part;membrane-bounded organelle;membrane-bounded vesicle;neuronal cell body;nucleus;organelle;vesicle	acrosome assembly;anatomical structure formation involved in morphogenesis;biological regulation;cellular component assembly;cellular component assembly at cellular level;cellular component assembly involved in morphogenesis;cellular component organization;cellular component organization at cellular level;cellular component organization or biogenesis;cellular component organization or biogenesis …		23.045	45952000	16101000	27242000	2608200	0	1	2	2	A0A087WNV1;A0A087WSR7;A0A087WR52;Q8K2K6;A0A087WRL1	A0A087WNV1;A0A087WSR7;A0A087WR52;Q8K2K6;A0A087WRL1
Arf-GAP with SH3 domain, ANK repeat and PH domain-containing protein 1	Asap1	n. def.	n. def.	n. def.	n. def.	n. def.	n. def.	n. def.	n. def.	n. def.	0.119688	1.19339	0.870661	ARF GTPase activator activity;binding;cation binding;enzyme activator activity;enzyme regulator activity;GTPase activator activity;GTPase regulator activity;ion binding;lipid binding;metal ion binding;nucleoside-triphosphatase regulator activity;phospholipid binding;small GTPase regulator activity;transition metal ion binding;zinc ion binding	cell part;cytoplasm;intracellular part;membrane	anatomical structure morphogenesis;biological regulation;cell part morphogenesis;cell projection morphogenesis;cell projection organization;cellular component morphogenesis;cellular component organization;cellular component organization at cellular level;cellular component organization or biogenesis;cellular component organization or biogenesis at cellular level;cellular developmental process;cel…	Endocytosis;Fc gamma R-mediated phagocytosis	9.1859	28002000	7077600	18943000	1981500	0	0	0	3	H3BKD4;H3BKE6;E9QMI7;E9QMJ1;H3BL41;H3BJY2;E9QN63;Q9QWY8;H3BK40	H3BKD4;H3BKE6;E9QMI7;E9QMJ1;H3BL41;H3BJY2;E9QN63;Q9QWY8;H3BK40
Argininosuccinate synthase	Ass1;Gm5424	n. def.	n. def.	n. def.	n. def.	n. def.	n. def.	n. def.	n. def.	n. def.	0.41511	-0.554189	-0.542879	adenyl nucleotide binding;adenyl ribonucleotide binding;argininosuccinate synthase activity;ATP binding;binding;catalytic activity;ligase activity;ligase activity, forming carbon-nitrogen bonds;nucleotide binding;purine nucleotide binding;purine ribonucleoside triphosphate binding;purine ribonucleotide binding;ribonucleotide binding	cell part;cytoplasmic part;intracellular membrane-bounded organelle;intracellular organelle;intracellular part;membrane-bounded organelle;mitochondrion;organelle	amide biosynthetic process;amine biosynthetic process;amine metabolic process;arginine biosynthetic process;arginine metabolic process;biosynthetic process;carboxylic acid biosynthetic process;carboxylic acid metabolic process;cellular amide metabolic process;cellular amine metabolic process;cellular amino acid biosynthetic process;cellular amino acid metabolic process;cellular biosynthetic proce…	Alanine, aspartate and glutamate metabolism;Arginine and proline metabolism	13.606	52357000	10653000	38854000	2850500	0	0	0	5	P16460;J3QNG0	P16460;J3QNG0
Armadillo repeat-containing protein 10	Armc10	n. def.	n. def.	n. def.	0.312897	0.232292	-0.309324	0.556012	-0.00524649	-0.631288	-0.0750488	-0.412942	-0.400244		cell part;cytoplasmic part;endoplasmic reticulum membrane;endoplasmic reticulum part;integral to membrane;intracellular membrane-bounded organelle;intracellular organelle;intracellular organelle part;intracellular part;intrinsic to membrane;membrane;membrane part;membrane-bounded organelle;mitochondrion;organelle;organelle membrane;organelle part	biological regulation;regulation of biological process;regulation of growth		34.559	53878000	15766000	33081000	5030800	0	1	3	4	Q9D0L7;D3Z5T2	Q9D0L7;D3Z5T2
Arpin	Arpin	n. def.	n. def.	n. def.	-0.296385	1.01842	1.07656	-0.0953887	-1.28926	-1.08583	0.0192037	-0.103224	0.141302					29.818	330760000	91452000	203340000	35965000	0	6	11	6	Q9D0A3	Q9D0A3
Arsenite methyltransferase	As3mt	n. def.	n. def.	n. def.	n. def.	n. def.	n. def.	n. def.	n. def.	n. def.	0.767146	1.13619	0.246834	arsenite methyltransferase activity;catalytic activity;methylarsonite methyltransferase activity;methyltransferase activity;S-adenosylmethionine-dependent methyltransferase activity;transferase activity;transferase activity, transferring one-carbon groups	cell part;cytoplasmic part;cytosol;intracellular membrane-bounded organelle;intracellular organelle;intracellular part;membrane-bounded organelle;mitochondrion;organelle	arsonoacetate metabolic process;carboxylic acid metabolic process;cellular ketone metabolic process;cellular metabolic process;cellular process;metabolic process;organic acid metabolic process;oxoacid metabolic process;response to arsenic-containing substance;response to chemical stimulus;response to inorganic substance;response to stimulus;secondary metabolic process;small molecule metabolic pro…		5.4461	9240700	1646000	7044000	550760	0	0	0	2	Q91WU5	Q91WU5
Arylamine N-acetyltransferase 2	Nat2	n. def.	n. def.	n. def.	n. def.	n. def.	n. def.	-1.10874	0.166715	1.9138	-1.41411	0.655901	2.13963	acetyltransferase activity;arylamine N-acetyltransferase activity;catalytic activity;N-acetyltransferase activity;N-acyltransferase activity;transferase activity;transferase activity, transferring acyl groups;transferase activity, transferring acyl groups other than amino-acyl groups	cell part;cytoplasm;intracellular part		Caffeine metabolism;Drug metabolism - other enzymes;Nitrotoluene degradation	8.0907	13289000	3947000	6371900	2970100	0	1	3	2	P50295;P50296;P50294	P50295
Arylsulfatase A	Arsa	n. def.	n. def.	n. def.	n. def.	n. def.	n. def.	n. def.	n. def.	n. def.	-3.36361	-0.845313	2.62758	binding;calcium ion binding;catalytic activity;cation binding;cerebroside-sulfatase activity;hydrolase activity;hydrolase activity, acting on ester bonds;ion binding;metal ion binding;sulfuric ester hydrolase activity	cell part;cytoplasmic part;integral to membrane;intracellular membrane-bounded organelle;intracellular organelle;intracellular part;intrinsic to membrane;lysosome;lytic vacuole;membrane;membrane part;membrane-bounded organelle;organelle;plasma membrane;vacuole	binding of sperm to zona pellucida;cell recognition;cell-cell recognition;cellular process;cellular process involved in reproduction;reproductive process;sperm-egg recognition	Lysosome;Sphingolipid metabolism	37.632	200010000	130780000	42702000	26529000	0	1	0	5	P50428;F6QGM0	P50428
Arylsulfatase B	Arsb	n. def.	n. def.	n. def.	n. def.	n. def.	n. def.	n. def.	n. def.	n. def.	-3.70549	-0.801782	2.88825	arylsulfatase activity;binding;catalytic activity;cation binding;hydrolase activity;hydrolase activity, acting on ester bonds;ion binding;metal ion binding;N-acetylgalactosamine-4-sulfatase activity;sulfuric ester hydrolase activity	cell part;cytoplasmic part;endoplasmic reticulum;Golgi apparatus;intracellular membrane-bounded organelle;intracellular organelle;intracellular part;lysosome;lytic vacuole;membrane-bounded organelle;mitochondrion;organelle;rough endoplasmic reticulum;vacuole	anatomical structure development;autophagy;catabolic process;cellular catabolic process;cellular metabolic process;cellular process;central nervous system development;developmental process;metabolic process;response to abiotic stimulus;response to chemical stimulus;response to endogenous stimulus;response to estrogen stimulus;response to external stimulus;response to extracellular stimulus;respon…	Glycosaminoglycan degradation;Lysosome	19.339	155740000	80164000	21278000	54297000	1	1	1	8	P50429;Q32KI9	P50429
Asporin	Aspn	n. def.	n. def.	n. def.	-1.94125	-0.167604	1.52406	-1.9857	-1.61365	0.0359054	n. def.	n. def.	n. def.	binding;calcium ion binding;cation binding;ion binding;metal ion binding	extracellular matrix;extracellular region part;proteinaceous extracellular matrix	anatomical structure development;biological regulation;biomineral tissue development;bone mineralization;developmental process;negative regulation of biological process;negative regulation of biomineral tissue development;negative regulation of cell communication;negative regulation of cellular process;negative regulation of developmental process;negative regulation of multicellular organismal pr…		27.519	35630000	22648000	9063000	3918600	0	3	6	1	Q99MQ4	Q99MQ4
Astrocytic phosphoprotein PEA-15	Pea15;Pea15a	n. def.	n. def.	n. def.	n. def.	n. def.	n. def.	n. def.	n. def.	n. def.	-2.5449	-3.33009	0.579663	binding;enzyme binding;kinase binding;protein binding;protein kinase binding;protein kinase C binding	cell part;cytoplasm;cytoskeletal part;intracellular organelle part;intracellular part;macromolecular complex;microtubule associated complex;organelle part;protein complex	apoptosis;biological regulation;carbohydrate transport;cell death;cellular process;cellular response to stimulus;death;establishment of localization;intracellular signal transduction;negative regulation of apoptosis;negative regulation of biological process;negative regulation of cell death;negative regulation of cellular process;negative regulation of glucose import;negative regulation of glucos…		12.091	131950000	67686000	43556000	20710000	0	1	1	4	Q62048;D3Z375	Q62048;D3Z375
Atlastin-3	Atl3	n. def.	n. def.	n. def.	n. def.	n. def.	n. def.	n. def.	n. def.	n. def.	0.481505	-0.618251	-0.774133	binding;catalytic activity;GTP binding;GTPase activity;guanyl nucleotide binding;guanyl ribonucleotide binding;hydrolase activity;hydrolase activity, acting on acid anhydrides;hydrolase activity, acting on acid anhydrides, in phosphorus-containing anhydrides;identical protein binding;nucleoside-triphosphatase activity;nucleotide binding;protein binding;purine nucleotide binding;purine ribonucleos…	cell part;cytoplasmic part;endoplasmic reticulum;endoplasmic reticulum membrane;endoplasmic reticulum part;integral to membrane;intracellular membrane-bounded organelle;intracellular organelle;intracellular organelle part;intracellular part;intrinsic to membrane;membrane;membrane part;membrane-bounded organelle;organelle;organelle membrane;organelle part	catabolic process;cellular catabolic process;cellular component assembly;cellular component organization;cellular component organization at cellular level;cellular component organization or biogenesis;cellular component organization or biogenesis at cellular level;cellular metabolic process;cellular nitrogen compound catabolic process;cellular nitrogen compound metabolic process;cellular process;…		8.2395	8689100	2081000	6228800	379300	0	0	0	2	E9PYT3;Q91YH5	E9PYT3;Q91YH5
ATP synthase F(0) complex subunit B1, mitochondrial	Atp5f1	n. def.	n. def.	n. def.	n. def.	n. def.	n. def.	n. def.	n. def.	n. def.	0.837701	0.0618453	-0.95129	cation transmembrane transporter activity;hydrogen ion transmembrane transporter activity;hydrogen ion transporting ATP synthase activity, rotational mechanism;inorganic cation transmembrane transporter activity;ion transmembrane transporter activity;monovalent inorganic cation transmembrane transporter activity;substrate-specific transmembrane transporter activity;substrate-specific transporter …	cell part;cytoplasmic part;intracellular organelle part;intracellular part;macromolecular complex;membrane part;mitochondrial membrane part;mitochondrial part;mitochondrial proton-transporting ATP synthase complex, coupling factor F(o);organelle part;protein complex;proton-transporting ATP synthase complex, coupling factor F(o);proton-transporting two-sector ATPase complex, proton-transporting do…	ATP biosynthetic process;ATP metabolic process;ATP synthesis coupled proton transport;biosynthetic process;cation transport;cellular biosynthetic process;cellular metabolic process;cellular nitrogen compound biosynthetic process;cellular nitrogen compound metabolic process;cellular process;energy coupled proton transport, down electrochemical gradient;establishment of localization;heterocycle bio…	Alzheimer's disease;Huntington's disease;Oxidative phosphorylation;Parkinson's disease	18.65	157960000	18831000	134760000	4375200	0	0	0	8	Q9CQQ7	Q9CQQ7
ATP synthase protein 8	mt-Atp8;Mtatp8	n. def.	n. def.	n. def.	n. def.	n. def.	n. def.	n. def.	n. def.	n. def.	n. def.	n. def.	n. def.	ATPase activity;catalytic activity;cation transmembrane transporter activity;hydrogen ion transmembrane transporter activity;hydrolase activity;hydrolase activity, acting on acid anhydrides;hydrolase activity, acting on acid anhydrides, in phosphorus-containing anhydrides;inorganic cation transmembrane transporter activity;ion transmembrane transporter activity;monovalent inorganic cation transme…	cell part;cytoplasmic part;integral to membrane;intracellular membrane-bounded organelle;intracellular organelle;intracellular organelle part;intracellular part;intrinsic to membrane;macromolecular complex;membrane part;membrane-bounded organelle;mitochondrial membrane part;mitochondrial part;mitochondrial proton-transporting ATP synthase complex;mitochondrial proton-transporting ATP synthase com…	ATP biosynthetic process;ATP metabolic process;ATP synthesis coupled proton transport;biosynthetic process;cation transport;cellular biosynthetic process;cellular metabolic process;cellular nitrogen compound biosynthetic process;cellular nitrogen compound metabolic process;cellular process;energy coupled proton transport, down electrochemical gradient;establishment of localization;heterocycle bio…	Alzheimer's disease;Huntington's disease;Oxidative phosphorylation;Parkinson's disease	6.4377	15810000	1317500	14156000	336880	0	0	0	2	Q7JCZ0;P03930	Q7JCZ0;P03930
ATP synthase subunit d, mitochondrial	Gm10250;Atp5h	n. def.	n. def.	n. def.	n. def.	n. def.	n. def.	n. def.	n. def.	n. def.	0.749491	0.348912	-0.483823	cation transmembrane transporter activity;hydrogen ion transmembrane transporter activity;inorganic cation transmembrane transporter activity;ion transmembrane transporter activity;monovalent inorganic cation transmembrane transporter activity;substrate-specific transmembrane transporter activity;substrate-specific transporter activity;transmembrane transporter activity;transporter activity	cell part;cytoplasmic part;intracellular organelle part;intracellular part;macromolecular complex;membrane;membrane part;mitochondrial inner membrane;mitochondrial membrane;mitochondrial membrane part;mitochondrial part;mitochondrial proton-transporting ATP synthase complex;mitochondrial proton-transporting ATP synthase complex, coupling factor F(o);organelle inner membrane;organelle membrane;org…	ATP biosynthetic process;ATP metabolic process;ATP synthesis coupled proton transport;biosynthetic process;cation transport;cellular biosynthetic process;cellular metabolic process;cellular nitrogen compound biosynthetic process;cellular nitrogen compound metabolic process;cellular process;energy coupled proton transport, down electrochemical gradient;establishment of localization;heterocycle bio…	Alzheimer's disease;Huntington's disease;Oxidative phosphorylation;Parkinson's disease	46.823	335390000	40483000	282920000	11985000	0	0	0	10	G3X9L6;Q9DCX2;B1ASE2	G3X9L6;Q9DCX2;B1ASE2
ATP synthase subunit delta, mitochondrial	Atp5d	n. def.	n. def.	n. def.	n. def.	n. def.	n. def.	n. def.	n. def.	n. def.	0.529271	0.673285	0.127765	active transmembrane transporter activity;ATPase activity;ATPase activity, coupled;ATPase activity, coupled to movement of substances;ATPase activity, coupled to transmembrane movement of ions;ATPase activity, coupled to transmembrane movement of substances;catalytic activity;cation transmembrane transporter activity;cation-transporting ATPase activity;hydrogen ion transmembrane transporter activ…	cell part;cytoplasmic part;intracellular organelle part;intracellular part;macromolecular complex;membrane part;mitochondrial membrane part;mitochondrial part;mitochondrial proton-transporting ATP synthase complex;organelle part;protein complex;proton-transporting ATP synthase complex;proton-transporting ATP synthase complex, catalytic core F(1);proton-transporting two-sector ATPase complex;proto…	ATP biosynthetic process;ATP catabolic process;ATP metabolic process;ATP synthesis coupled proton transport;biosynthetic process;catabolic process;cation transport;cellular biosynthetic process;cellular catabolic process;cellular metabolic process;cellular nitrogen compound biosynthetic process;cellular nitrogen compound catabolic process;cellular nitrogen compound metabolic process;cellular proc…	Alzheimer's disease;Huntington's disease;Oxidative phosphorylation;Parkinson's disease	13.967	207140000	25566000	147990000	33591000	0	0	0	2	Q9D3D9	Q9D3D9
ATP synthase subunit e, mitochondrial	Atp5i;Atp5k	n. def.	n. def.	n. def.	n. def.	n. def.	n. def.	n. def.	n. def.	n. def.	0.45386	-0.670199	-0.993321	ATPase activity;catalytic activity;cation transmembrane transporter activity;hydrogen ion transmembrane transporter activity;hydrolase activity;hydrolase activity, acting on acid anhydrides;hydrolase activity, acting on acid anhydrides, in phosphorus-containing anhydrides;inorganic cation transmembrane transporter activity;ion transmembrane transporter activity;monovalent inorganic cation transme…	cell part;cytoplasmic part;intracellular membrane-bounded organelle;intracellular organelle;intracellular organelle part;intracellular part;macromolecular complex;membrane part;membrane-bounded organelle;mitochondrial membrane part;mitochondrial part;mitochondrial proton-transporting ATP synthase complex;mitochondrial proton-transporting ATP synthase complex, coupling factor F(o);mitochondrion;or…	ATP biosynthetic process;ATP metabolic process;ATP synthesis coupled proton transport;biosynthetic process;cation transport;cellular biosynthetic process;cellular metabolic process;cellular nitrogen compound biosynthetic process;cellular nitrogen compound metabolic process;cellular process;energy coupled proton transport, down electrochemical gradient;establishment of localization;heterocycle bio…	Oxidative phosphorylation	10.434	122710000	23229000	94887000	4597700	0	0	0	4	Q06185;Q8BTB6	Q06185;Q8BTB6
ATP synthase subunit f, mitochondrial	Atp5j2	n. def.	n. def.	n. def.	n. def.	n. def.	n. def.	n. def.	n. def.	n. def.	0.912113	-0.0600062	-1.08479	ATPase activity;catalytic activity;hydrolase activity;hydrolase activity, acting on acid anhydrides;hydrolase activity, acting on acid anhydrides, in phosphorus-containing anhydrides;nucleoside-triphosphatase activity;pyrophosphatase activity	cell part;cytoplasmic part;integral to membrane;intracellular organelle part;intracellular part;intrinsic to membrane;macromolecular complex;membrane;membrane part;mitochondrial inner membrane;mitochondrial membrane;mitochondrial membrane part;mitochondrial part;mitochondrial proton-transporting ATP synthase complex;organelle inner membrane;organelle membrane;organelle part;protein complex;proton…	ATP biosynthetic process;ATP metabolic process;biosynthetic process;cation transport;cellular biosynthetic process;cellular metabolic process;cellular nitrogen compound biosynthetic process;cellular nitrogen compound metabolic process;cellular process;establishment of localization;heterocycle biosynthetic process;heterocycle metabolic process;hydrogen transport;ion transport;metabolic process;mon…	Oxidative phosphorylation	6.4394	174560000	16712000	138140000	19714000	0	0	0	2	F8WHP8;P56135	F8WHP8;P56135
ATP synthase subunit g, mitochondrial	Atp5l	n. def.	n. def.	n. def.	n. def.	n. def.	n. def.	n. def.	n. def.	n. def.	0.60862	0.0581087	-0.402245	cation transmembrane transporter activity;hydrogen ion transmembrane transporter activity;inorganic cation transmembrane transporter activity;ion transmembrane transporter activity;monovalent inorganic cation transmembrane transporter activity;substrate-specific transmembrane transporter activity;substrate-specific transporter activity;transmembrane transporter activity;transporter activity	cell part;cytoplasmic part;intracellular organelle part;intracellular part;macromolecular complex;membrane part;mitochondrial membrane part;mitochondrial part;mitochondrial proton-transporting ATP synthase complex;mitochondrial proton-transporting ATP synthase complex, coupling factor F(o);organelle part;protein complex;proton-transporting ATP synthase complex;proton-transporting ATP synthase com…	ATP biosynthetic process;ATP metabolic process;ATP synthesis coupled proton transport;biosynthetic process;cation transport;cellular biosynthetic process;cellular metabolic process;cellular nitrogen compound biosynthetic process;cellular nitrogen compound metabolic process;cellular process;energy coupled proton transport, down electrochemical gradient;establishment of localization;heterocycle bio…	Oxidative phosphorylation	13.441	203750000	23548000	169380000	10829000	0	0	0	4	Q9CPQ8	Q9CPQ8
ATP synthase subunit gamma;ATP synthase subunit gamma, mitochondrial	Atp5c1	n. def.	n. def.	n. def.	n. def.	n. def.	n. def.	n. def.	n. def.	n. def.	0.929791	-0.941642	-1.79867	active transmembrane transporter activity;ATPase activity;ATPase activity, coupled;ATPase activity, coupled to movement of substances;ATPase activity, coupled to transmembrane movement of ions;ATPase activity, coupled to transmembrane movement of substances;catalytic activity;cation transmembrane transporter activity;cation-transporting ATPase activity;hydrogen ion transmembrane transporter activ…	cell part;cytoplasmic part;intracellular organelle part;intracellular part;macromolecular complex;membrane;membrane part;mitochondrial inner membrane;mitochondrial membrane;mitochondrial membrane part;mitochondrial part;mitochondrial proton-transporting ATP synthase complex;organelle inner membrane;organelle membrane;organelle part;protein complex;proton-transporting ATP synthase complex;proton-t…	ATP biosynthetic process;ATP metabolic process;ATP synthesis coupled proton transport;biosynthetic process;cation transport;cellular biosynthetic process;cellular metabolic process;cellular nitrogen compound biosynthetic process;cellular nitrogen compound metabolic process;cellular process;energy coupled proton transport, down electrochemical gradient;establishment of localization;heterocycle bio…	Alzheimer's disease;Huntington's disease;Oxidative phosphorylation;Parkinson's disease	49.175	272980000	37807000	220090000	15080000	0	0	0	6	Q8C2Q8;A2AKU9;Q91VR2;A2AKV1;A2AKV2;A2AKV3;A2AKV0	Q8C2Q8;A2AKU9;Q91VR2;A2AKV1;A2AKV2;A2AKV3;A2AKV0
ATP synthase subunit O, mitochondrial	Atp5o	n. def.	n. def.	n. def.	n. def.	n. def.	n. def.	n. def.	n. def.	n. def.	0.934328	0.95509	0.132116	binding;cation transmembrane transporter activity;drug binding;hydrogen ion transmembrane transporter activity;hydrogen ion transporting ATP synthase activity, rotational mechanism;inorganic cation transmembrane transporter activity;ion transmembrane transporter activity;lipid binding;monovalent inorganic cation transmembrane transporter activity;steroid binding;substrate-specific transmembrane t…	cell part;cytoplasmic part;intracellular organelle part;intracellular part;macromolecular complex;membrane;membrane part;mitochondrial membrane part;mitochondrial part;mitochondrial proton-transporting ATP synthase complex;mitochondrial proton-transporting ATP synthase complex, coupling factor F(o);organelle part;plasma membrane;protein complex;proton-transporting ATP synthase complex;proton-tran…	ATP biosynthetic process;ATP metabolic process;ATP synthesis coupled proton transport;biosynthetic process;cation transport;cellular biosynthetic process;cellular metabolic process;cellular nitrogen compound biosynthetic process;cellular nitrogen compound metabolic process;cellular process;energy coupled proton transport, down electrochemical gradient;establishment of localization;establishment o…	Alzheimer's disease;Huntington's disease;Oxidative phosphorylation;Parkinson's disease	37.904	418220000	59089000	302780000	56354000	0	0	0	8	Q9DB20;F7D3P8;F6XVM5	Q9DB20
ATPase Asna1	Asna1	n. def.	n. def.	n. def.	0.57628	-1.03741	-0.737976	0.791189	1.03034	0.558268	-0.22095	-0.588791	-0.41179	adenyl nucleotide binding;adenyl ribonucleotide binding;ATP binding;ATPase activity;binding;catalytic activity;cation binding;hydrolase activity;hydrolase activity, acting on acid anhydrides;hydrolase activity, acting on acid anhydrides, in phosphorus-containing anhydrides;ion binding;metal ion binding;nucleoside-triphosphatase activity;nucleotide binding;purine nucleotide binding;purine ribonucl…	cell part;cytoplasmic part;endoplasmic reticulum;intracellular membrane-bounded organelle;intracellular non-membrane-bounded organelle;intracellular organelle;intracellular organelle part;intracellular part;membrane-bounded organelle;non-membrane-bounded organelle;nuclear part;nucleolus;organelle;organelle part	ATP catabolic process;ATP metabolic process;catabolic process;cellular catabolic process;cellular localization;cellular macromolecule localization;cellular metabolic process;cellular nitrogen compound catabolic process;cellular nitrogen compound metabolic process;cellular process;cellular protein localization;establishment of localization;heterocycle catabolic process;heterocycle metabolic proces…		16.319	205860000	53740000	140580000	11533000	0	3	2	6	O54984	O54984
ATPase family AAA domain-containing protein 1	Atad1	n. def.	n. def.	n. def.	n. def.	n. def.	n. def.	n. def.	n. def.	n. def.	n. def.	n. def.	n. def.	adenyl nucleotide binding;adenyl ribonucleotide binding;ATP binding;ATPase activity;binding;catalytic activity;hydrolase activity;hydrolase activity, acting on acid anhydrides;hydrolase activity, acting on acid anhydrides, in phosphorus-containing anhydrides;nucleoside-triphosphatase activity;nucleotide binding;purine nucleotide binding;purine ribonucleoside triphosphate binding;purine ribonucleo…	cell junction;cell part;cytoplasmic part;intracellular membrane-bounded organelle;intracellular organelle;intracellular organelle part;intracellular part;membrane;membrane-bounded organelle;microbody;microbody membrane;microbody part;mitochondrion;organelle;organelle membrane;organelle part;peroxisomal membrane;peroxisomal part;plasma membrane;postsynaptic membrane;synapse part;synaptic membrane	behavior;biological regulation;cognition;learning;learning or memory;memory;multicellular organismal process;negative regulation of biological process;negative regulation of cell communication;negative regulation of cellular process;negative regulation of multicellular organismal process;negative regulation of neurological system process;negative regulation of signaling;negative regulation of syn…		2.8647	0	0	0	0	0	0	0	1	Q9D5T0	Q9D5T0
ATP-binding cassette sub-family D member 3	Abcd3	n. def.	n. def.	n. def.	n. def.	n. def.	n. def.	n. def.	n. def.	n. def.	n. def.	n. def.	n. def.	active transmembrane transporter activity;adenyl nucleotide binding;adenyl ribonucleotide binding;ATP binding;ATPase activity;ATPase activity, coupled;ATPase activity, coupled to movement of substances;ATPase activity, coupled to transmembrane movement of substances;binding;catalytic activity;hydrolase activity;hydrolase activity, acting on acid anhydrides;hydrolase activity, acting on acid anhyd…	cell part;cytoplasmic part;integral to membrane;intracellular membrane-bounded organelle;intracellular organelle;intracellular organelle lumen;intracellular organelle part;intracellular part;intrinsic to membrane;membrane;membrane part;membrane-bounded organelle;membrane-enclosed lumen;microbody;microbody lumen;microbody membrane;microbody part;mitochondrial inner membrane;mitochondrial membrane;…	carboxylic acid catabolic process;carboxylic acid metabolic process;catabolic process;cellular catabolic process;cellular component organization;cellular component organization at cellular level;cellular component organization or biogenesis;cellular component organization or biogenesis at cellular level;cellular ketone metabolic process;cellular lipid catabolic process;cellular lipid metabolic pr…	ABC transporters;Peroxisome	2.582	4009900	280060	3570800	159110	0	0	0	1	P55096	P55096
ATP-binding cassette sub-family F member 2	Abcf2	n. def.	n. def.	n. def.	n. def.	n. def.	n. def.	n. def.	n. def.	n. def.	0.790522	2.3008	0.793521	adenyl nucleotide binding;adenyl ribonucleotide binding;ATP binding;ATPase activity;binding;catalytic activity;hydrolase activity;hydrolase activity, acting on acid anhydrides;hydrolase activity, acting on acid anhydrides, in phosphorus-containing anhydrides;nucleoside-triphosphatase activity;nucleotide binding;purine nucleotide binding;purine ribonucleoside triphosphate binding;purine ribonucleo…	cell part;cytoplasmic part;intracellular membrane-bounded organelle;intracellular organelle;intracellular part;membrane-bounded organelle;mitochondrion;organelle	ATP catabolic process;ATP metabolic process;catabolic process;cellular catabolic process;cellular metabolic process;cellular nitrogen compound catabolic process;cellular nitrogen compound metabolic process;cellular process;heterocycle catabolic process;heterocycle metabolic process;metabolic process;nitrogen compound metabolic process;nucleobase-containing compound catabolic process;nucleobase-co…		10.315	21111000	3631300	13642000	3837600	0	0	1	3	Q99LE6	Q99LE6
ATP-dependent (S)-NAD(P)H-hydrate dehydratase	Carkd	n. def.	n. def.	n. def.	n. def.	n. def.	n. def.	n. def.	n. def.	n. def.	-0.582555	0.0183493	0.487384	adenyl nucleotide binding;adenyl ribonucleotide binding;ATP binding;ATP-dependent NAD(P)H-hydrate dehydratase activity;binding;carbon-oxygen lyase activity;catalytic activity;hydro-lyase activity;lyase activity;nucleotide binding;purine nucleotide binding;purine ribonucleoside triphosphate binding;purine ribonucleotide binding;ribonucleotide binding	cell part;cytoplasmic part;intracellular membrane-bounded organelle;intracellular organelle;intracellular part;membrane-bounded organelle;mitochondrion;organelle	cellular metabolic process;cellular nitrogen compound metabolic process;cellular process;coenzyme metabolic process;cofactor metabolic process;heterocycle metabolic process;metabolic process;nicotinamide nucleotide metabolic process;nitrogen compound metabolic process;nucleobase-containing compound metabolic process;nucleobase-containing small molecule metabolic process;nucleoside phosphate metab…		10.68	30201000	8984300	18760000	2456300	0	1	1	3	J3QN06;J3QMM7;K3W4M4;Q9CZ42;J3QPU6	J3QN06;J3QMM7;K3W4M4;Q9CZ42
ATP-dependent 6-phosphofructokinase, muscle type	Pfkm	n. def.	n. def.	n. def.	n. def.	n. def.	n. def.	n. def.	n. def.	n. def.	0.410015	0.80033	-0.761482	6-phosphofructokinase activity;adenyl nucleotide binding;adenyl ribonucleotide binding;ATP binding;binding;carbohydrate binding;carbohydrate kinase activity;catalytic activity;cation binding;fructose binding;ion binding;kinase activity;metal ion binding;monosaccharide binding;nucleotide binding;phosphofructokinase activity;phosphotransferase activity, alcohol group as acceptor;purine nucleotide b…	6-phosphofructokinase complex;apical plasma membrane;cell part;cytoplasmic part;cytosol;cytosolic part;intracellular part;macromolecular complex;membrane part;plasma membrane part;protein complex	alcohol catabolic process;alcohol metabolic process;anatomical structure homeostasis;biological regulation;carbohydrate catabolic process;carbohydrate homeostasis;carbohydrate metabolic process;catabolic process;cellular carbohydrate catabolic process;cellular carbohydrate metabolic process;cellular component assembly;cellular component organization;cellular component organization or biogenesis;c…	Fructose and mannose metabolism;Galactose metabolism;Glycolysis / Gluconeogenesis;Methane metabolism;Pentose phosphate pathway	11.746	5990300	795080	3131700	2063500	0	0	0	2	P47857	P47857
ATP-dependent 6-phosphofructokinase;ATP-dependent 6-phosphofructokinase, platelet type	Pfkp	n. def.	n. def.	n. def.	n. def.	n. def.	n. def.	n. def.	n. def.	n. def.	-0.736148	-0.487116	-0.86436	6-phosphofructokinase activity;adenyl nucleotide binding;adenyl ribonucleotide binding;ATP binding;binding;carbohydrate kinase activity;catalytic activity;cation binding;ion binding;kinase activity;metal ion binding;nucleotide binding;phosphofructokinase activity;phosphotransferase activity, alcohol group as acceptor;purine nucleotide binding;purine ribonucleoside triphosphate binding;purine ribo…	6-phosphofructokinase complex;cell part;cytoplasmic part;cytosolic part;intracellular part;macromolecular complex;protein complex	alcohol catabolic process;alcohol metabolic process;carbohydrate catabolic process;carbohydrate metabolic process;catabolic process;cellular carbohydrate catabolic process;cellular carbohydrate metabolic process;cellular metabolic process;cellular process;fructose 6-phosphate metabolic process;fructose metabolic process;generation of precursor metabolites and energy;glucose catabolic process;gluc…	Fructose and mannose metabolism;Galactose metabolism;Glycolysis / Gluconeogenesis;Methane metabolism;Pentose phosphate pathway	40.473	47124000	15481000	26702000	4940600	1	1	0	6	Q8C605;Q9WUA3;F6YL81;D3YUA3	Q8C605;Q9WUA3
ATP-dependent Clp protease proteolytic subunit, mitochondrial	Clpp	n. def.	n. def.	n. def.	n. def.	n. def.	n. def.	n. def.	n. def.	n. def.	0.489748	1.16928	0.597507	adenyl nucleotide binding;adenyl ribonucleotide binding;ATP binding;binding;catalytic activity;endopeptidase activity;hydrolase activity;nucleotide binding;peptidase activity;peptidase activity, acting on L-amino acid peptides;purine nucleotide binding;purine ribonucleoside triphosphate binding;purine ribonucleotide binding;ribonucleotide binding;serine hydrolase activity;serine-type endopeptidas…	cell part;cytoplasmic part;intracellular membrane-bounded organelle;intracellular organelle;intracellular organelle lumen;intracellular organelle part;intracellular part;membrane-bounded organelle;membrane-enclosed lumen;mitochondrial matrix;mitochondrial part;mitochondrion;organelle;organelle lumen;organelle part	macromolecule metabolic process;metabolic process;misfolded or incompletely synthesized protein catabolic process;primary metabolic process;protein metabolic process;proteolysis;proteolysis involved in cellular protein catabolic process	Cell cycle - Caulobacter	12.635	11680000	1739800	8188700	1751200	0	0	0	2	O88696	O88696
ATP-dependent RNA helicase A	Dhx9	n. def.	n. def.	n. def.	1.29355	-0.967025	-2.10339	1.32872	-1.15332	-2.65845	1.01593	-0.0683774	-1.36216	adenyl nucleotide binding;adenyl ribonucleotide binding;ATP binding;ATPase activity;ATPase activity, coupled;ATP-dependent helicase activity;binding;catalytic activity;DNA binding;double-stranded RNA binding;helicase activity;hydrolase activity;hydrolase activity, acting on acid anhydrides;hydrolase activity, acting on acid anhydrides, in phosphorus-containing anhydrides;nucleic acid binding;nucl…	cell part;centrosome;CRD-mediated mRNA stability complex;cytoplasmic part;cytoskeletal part;intracellular non-membrane-bounded organelle;intracellular organelle;intracellular organelle part;intracellular part;macromolecular complex;microtubule organizing center;non-membrane-bounded organelle;nuclear part;nucleolus;organelle;organelle part;protein complex;ribonucleoprotein complex	biological regulation;cellular macromolecule metabolic process;cellular metabolic process;cellular nitrogen compound metabolic process;cellular process;cellular response to heat;cellular response to stimulus;cellular response to stress;circadian rhythm;CRD-mediated mRNA stabilization;macromolecule metabolic process;metabolic process;mRNA metabolic process;mRNA stabilization;nitrogen compound meta…		106.38	454640000	73962000	330780000	49895000	0	8	8	33	E9QNN1;A0A087WPL5;O70133;Q3UR42;A0A087WRT3	E9QNN1;A0A087WPL5;O70133;Q3UR42
ATP-dependent RNA helicase DDX19A	Ddx19b;Ddx19a	n. def.	n. def.	n. def.	n. def.	n. def.	n. def.	n. def.	n. def.	n. def.	n. def.	n. def.	n. def.	adenyl nucleotide binding;adenyl ribonucleotide binding;ATP binding;ATPase activity;ATPase activity, coupled;ATP-dependent helicase activity;binding;catalytic activity;helicase activity;hydrolase activity;hydrolase activity, acting on acid anhydrides;hydrolase activity, acting on acid anhydrides, in phosphorus-containing anhydrides;nucleic acid binding;nucleoside-triphosphatase activity;nucleotid…	cell part;cytoplasm;envelope;intracellular organelle part;intracellular part;macromolecular complex;membrane;membrane part;nuclear envelope;nuclear membrane;nuclear part;nuclear pore;organelle envelope;organelle membrane;organelle part;pore complex;protein complex	biological regulation;establishment of localization;establishment of protein localization;establishment of RNA localization;induction of apoptosis;induction of programmed cell death;mRNA transport;nucleic acid transport;nucleobase-containing compound transport;positive regulation of apoptosis;positive regulation of biological process;positive regulation of cell death;positive regulation of cellul…		5.8264	6967000	2683800	3340700	942560	1	0	0	1	Q8R3C7;Q8BZY3;Q61655	Q8R3C7;Q8BZY3;Q61655
ATP-dependent RNA helicase DDX39A	Ddx39a	n. def.	n. def.	n. def.	n. def.	n. def.	n. def.	n. def.	n. def.	n. def.	0.450802	0.423309	-0.193734	adenyl nucleotide binding;adenyl ribonucleotide binding;ATP binding;ATPase activity;ATPase activity, coupled;ATP-dependent helicase activity;binding;catalytic activity;helicase activity;hydrolase activity;hydrolase activity, acting on acid anhydrides;hydrolase activity, acting on acid anhydrides, in phosphorus-containing anhydrides;nucleic acid binding;nucleoside-triphosphatase activity;nucleotid…	cell part;cytoplasm;intracellular membrane-bounded organelle;intracellular organelle;intracellular part;membrane-bounded organelle;nucleus;organelle	cellular macromolecule metabolic process;cellular metabolic process;cellular nitrogen compound metabolic process;cellular process;establishment of localization;establishment of localization in cell;establishment of RNA localization;intracellular transport;macromolecule metabolic process;metabolic process;mRNA export from nucleus;mRNA metabolic process;mRNA processing;mRNA transport;nitrogen compo…		20.2	63559000	12575000	45023000	5960800	0	0	0	7	Q8VDW0;D6RHT5	Q8VDW0
ATP-dependent RNA helicase DDX3X;Putative ATP-dependent RNA helicase Pl10;ATP-dependent RNA helicase DDX3Y	Ddx3x;D1Pas1;Ddx3y	n. def.	n. def.	n. def.	n. def.	n. def.	n. def.	n. def.	n. def.	n. def.	0.208517	-0.347325	-1.10448	adenyl nucleotide binding;adenyl ribonucleotide binding;ATP binding;ATPase activity;ATPase activity, coupled;ATP-dependent DNA helicase activity;ATP-dependent helicase activity;ATP-dependent RNA helicase activity;binding;catalytic activity;DNA binding;DNA helicase activity;DNA-dependent ATPase activity;eukaryotic initiation factor 4E binding;helicase activity;hydrolase activity;hydrolase activity…	cell part;cytoplasm;cytoplasmic part;intracellular membrane-bounded organelle;intracellular non-membrane-bounded organelle;intracellular organelle;intracellular organelle part;intracellular part;macromolecular complex;membrane;membrane-bounded organelle;mitochondrial membrane;mitochondrial outer membrane;mitochondrial part;non-membrane-bounded organelle;nuclear body;nuclear part;nuclear speck;nuc…	biological regulation;biosynthetic process;cell differentiation;cellular biosynthetic process;cellular component assembly;cellular component assembly at cellular level;cellular component organization;cellular component organization at cellular level;cellular component organization or biogenesis;cellular component organization or biogenesis at cellular level;cellular developmental process;cellular…	RIG-I-like receptor signaling pathway	46.96	288530000	44617000	191990000	51919000	0	1	0	14	Q62167;P16381;Q62095	Q62167;P16381;Q62095
ATP-dependent RNA helicase DDX42	Ddx42	n. def.	n. def.	n. def.	-1.60485	-0.776157	1.61546	0.0650208	-0.356347	-0.0144705	0.470927	-1.57205	0.657914	adenyl nucleotide binding;adenyl ribonucleotide binding;ATP binding;ATPase activity;ATPase activity, coupled;ATP-dependent helicase activity;binding;catalytic activity;helicase activity;hydrolase activity;hydrolase activity, acting on acid anhydrides;hydrolase activity, acting on acid anhydrides, in phosphorus-containing anhydrides;nucleic acid binding;nucleoside-triphosphatase activity;nucleotid…	Cajal body;cell part;cytoplasm;intracellular membrane-bounded organelle;intracellular organelle;intracellular organelle part;intracellular part;membrane-bounded organelle;nuclear body;nuclear part;nuclear speck;nucleoplasm part;nucleus;organelle;organelle part	localization;macromolecule localization;protein localization	Spliceosome	47.914	139130000	43714000	54532000	40881000	0	6	8	6	Q810A7	Q810A7
ATP-dependent RNA helicase DHX36	Dhx36	n. def.	n. def.	n. def.	-0.50748	-0.693458	-0.00997457	n. def.	n. def.	n. def.	0.210513	1.12559	-1.36915	adenyl nucleotide binding;adenyl ribonucleotide binding;ATP binding;ATPase activity;ATPase activity, coupled;ATP-dependent helicase activity;binding;catalytic activity;double-stranded RNA binding;helicase activity;hydrolase activity;hydrolase activity, acting on acid anhydrides;hydrolase activity, acting on acid anhydrides, in phosphorus-containing anhydrides;nucleic acid binding;nucleoside-triph…	cell part;cytoplasm;intracellular membrane-bounded organelle;intracellular organelle;intracellular part;membrane-bounded organelle;nucleus;organelle	multi-organism process;response to biotic stimulus;response to chemical stimulus;response to dsRNA;response to exogenous dsRNA;response to organic substance;response to other organism;response to stimulus;response to virus	RNA degradation	16.527	13750000	3267900	8541500	1941100	0	2	0	5	Q8VHK9	Q8VHK9
ATP-dependent zinc metalloprotease YME1L1	Yme1l1	n. def.	n. def.	n. def.	n. def.	n. def.	n. def.	n. def.	n. def.	n. def.	-2.15489	-2.16897	-0.0240764	adenyl nucleotide binding;adenyl ribonucleotide binding;ATP binding;binding;catalytic activity;cation binding;endopeptidase activity;hydrolase activity;hydrolase activity, acting on acid anhydrides;hydrolase activity, acting on acid anhydrides, in phosphorus-containing anhydrides;ion binding;metal ion binding;metalloendopeptidase activity;metallopeptidase activity;nucleoside-triphosphatase activi…	cell part;cytoplasmic part;integral to membrane;intracellular organelle part;intracellular part;intrinsic to membrane;membrane;membrane part;mitochondrial inner membrane;mitochondrial membrane;mitochondrial part;organelle inner membrane;organelle membrane;organelle part	cell proliferation;cellular component organization;cellular component organization at cellular level;cellular component organization or biogenesis;cellular component organization or biogenesis at cellular level;cellular process;macromolecule metabolic process;metabolic process;misfolded or incompletely synthesized protein catabolic process;mitochondrion organization;organelle organization;primary…		8.1707	103170000	79428000	21749000	1992300	0	1	1	2	O88967	O88967
Autophagy protein 5	Atg5	n. def.	n. def.	n. def.	n. def.	n. def.	n. def.	n. def.	n. def.	n. def.	-1.11035	-1.17997	0.501617		autophagic vacuole;cell part;cytoplasmic part;cytosol;intracellular membrane-bounded organelle;intracellular organelle;intracellular part;membrane;membrane-bounded organelle;organelle;pre-autophagosomal structure membrane;vacuole	anatomical structure development;autophagic vacuole assembly;biological regulation;blood vessel remodeling;cardiac cell development;cardiac muscle cell development;cell development;cellular component assembly;cellular component assembly at cellular level;cellular component organization;cellular component organization at cellular level;cellular component organization or biogenesis;cellular compone…	Regulation of autophagy;RIG-I-like receptor signaling pathway;Shigellosis	3.683	14133000	4764100	8306000	1062600	0	0	0	2	Q99J83	Q99J83
Autophagy-related protein 101	Atg101	n. def.	n. def.	n. def.	n. def.	n. def.	n. def.	n. def.	n. def.	n. def.	n. def.	n. def.	n. def.		cell part;cytoplasmic part;intracellular part;pre-autophagosomal structure	autophagic vacuole assembly;cellular component assembly;cellular component assembly at cellular level;cellular component organization;cellular component organization at cellular level;cellular component organization or biogenesis;cellular component organization or biogenesis at cellular level;cellular process;organelle assembly;organelle organization;vacuole organization		2.5934	857780	84228	720520	53035	0	0	0	1	Q9D8Z6	Q9D8Z6
Autophagy-related protein 16-1	Atg16l1	n. def.	n. def.	n. def.	n. def.	n. def.	n. def.	0.0908535	-1.30504	-1.2843	n. def.	n. def.	n. def.		autophagic vacuole membrane;cell part;cytoplasmic part;intracellular organelle part;intracellular part;membrane;organelle membrane;organelle part;pre-autophagosomal structure membrane;vacuolar membrane;vacuolar part	autophagic vacuole assembly;cellular component assembly;cellular component assembly at cellular level;cellular component organization;cellular component organization at cellular level;cellular component organization or biogenesis;cellular component organization or biogenesis at cellular level;cellular process;establishment of localization;establishment of protein localization;organelle assembly;o…		6.6035	7925600	3905600	3578000	442030	0	1	1	1	Q8C0J2	Q8C0J2
Autophagy-related protein 2 homolog A	Atg2a	n. def.	n. def.	n. def.	n. def.	n. def.	n. def.	n. def.	n. def.	n. def.	2.10899	3.26258	1.33703		cell part;cytoplasmic part;intracellular part;lipid particle;membrane;pre-autophagosomal structure membrane	autophagy;catabolic process;cellular catabolic process;cellular metabolic process;cellular process;metabolic process		2.7542	49513000	14863000	23216000	11434000	0	1	0	1	F6V3Y9;Q6P4T0	F6V3Y9;Q6P4T0
Axin interactor, dorsalization-associated protein	Aida	n. def.	n. def.	n. def.	n. def.	n. def.	n. def.	n. def.	n. def.	n. def.	0.0886844	0.872317	0.830742		cell part;cytoplasm;intracellular part	biological regulation;determination of ventral identity;developmental process;negative regulation of biological process;negative regulation of catalytic activity;negative regulation of cell communication;negative regulation of cellular process;negative regulation of determination of dorsal identity;negative regulation of developmental process;negative regulation of intracellular protein kinase ca…		3.4505	7225900	1889800	4288300	1047900	0	0	0	1	Q8C4Q6	Q8C4Q6
Baculoviral IAP repeat-containing protein 6	Birc6	n. def.	n. def.	n. def.	-1.23294	-0.709929	0.369494	n. def.	n. def.	n. def.	1.52466	0.630126	-0.365648	acid-amino acid ligase activity;catalytic activity;cysteine-type endopeptidase inhibitor activity;endopeptidase inhibitor activity;endopeptidase regulator activity;enzyme inhibitor activity;enzyme regulator activity;ligase activity;ligase activity, forming carbon-nitrogen bonds;peptidase inhibitor activity;peptidase regulator activity;small conjugating protein ligase activity;ubiquitin-protein li…	cell part;cytoplasmic part;cytoskeletal part;endosome;Golgi apparatus;Golgi apparatus part;intracellular membrane-bounded organelle;intracellular organelle;intracellular organelle part;intracellular part;membrane;membrane-bounded organelle;microtubule organizing center;midbody;organelle;organelle part;spindle pole;trans-Golgi network	anatomical structure development;apoptosis;biological regulation;cell cycle phase;cell cycle process;cell death;cell division;cellular component organization;cellular component organization at cellular level;cellular component organization or biogenesis;cellular component organization or biogenesis at cellular level;cellular process;death;developmental process;labyrinthine layer development;mitos…	Ubiquitin mediated proteolysis	18.658	45013000	7727100	34550000	2736100	0	2	1	7	S4R1L5;S4R2P8;O88738	S4R1L5;S4R2P8;O88738
BAG family molecular chaperone regulator 1	Bag1	n. def.	n. def.	n. def.	-0.853553	0.0380147	0.849599	-0.897893	-0.851652	0.1396	-0.452491	-0.0797372	0.253021		cell part;cytoplasm;cytoplasmic part;cytosol;intracellular membrane-bounded organelle;intracellular organelle;intracellular part;membrane-bounded organelle;nucleus;organelle	apoptosis;biological regulation;cell death;cell differentiation;cellular developmental process;cellular process;death;developmental process;negative regulation of apoptosis;negative regulation of biological process;negative regulation of cell death;negative regulation of cellular process;negative regulation of programmed cell death;neuron differentiation;positive regulation of apoptosis;positive …	Protein processing in endoplasmic reticulum	45.918	62265000	32838000	25535000	3891800	0	4	4	4	F6TCF9;Q60739	F6TCF9;Q60739
BAG family molecular chaperone regulator 2	Bag2	n. def.	n. def.	n. def.	-0.593071	0.680864	0.371726	-0.391664	0.422771	1.24665	0.772899	1.01214	0.835762			macromolecule metabolic process;metabolic process;primary metabolic process;protein metabolic process	Protein processing in endoplasmic reticulum	10.996	65556000	15393000	43649000	6514400	0	2	2	4	Q91YN9;A0A087WNX9	Q91YN9
BAG family molecular chaperone regulator 3	Bag3	n. def.	n. def.	n. def.	-0.37159	-1.0912	-1.26836	0.0343565	-0.50365	-0.534517	0.512278	0.752492	0.160533	binding;protein binding;protein complex binding	cell part;cell projection;contractile fiber part;cytoplasmic part;cytosol;intracellular part;membrane;neuron projection;organelle part;plasma membrane;Z disc	anatomical structure development;biological regulation;brain development;cellular process;cellular response to abiotic stimulus;cellular response to external stimulus;cellular response to mechanical stimulus;cellular response to stimulus;developmental process;induction of apoptosis;induction of apoptosis by extracellular signals;induction of apoptosis via death domain receptors;induction of progr…		24.885	115530000	29720000	67669000	18139000	1	1	2	5	Q9JLV1	Q9JLV1
BAG family molecular chaperone regulator 5	Bag5	n. def.	n. def.	n. def.	n. def.	n. def.	n. def.	0.0881415	-0.406293	-0.553469	-0.366039	0.184344	0.853597	binding;chaperone binding;protein binding	cell part;cytoplasmic part;inclusion body;intracellular part;perinuclear region of cytoplasm	biological regulation;cell death;cellular process;death;negative regulation of biological process;negative regulation of catalytic activity;negative regulation of cellular metabolic process;negative regulation of cellular process;negative regulation of cellular protein metabolic process;negative regulation of ligase activity;negative regulation of macromolecule metabolic process;negative regulati…		14.959	18525000	6177000	10100000	2248100	0	0	2	3	Q8CI32;E0CYW3;E0CX76	Q8CI32
Band 4.1-like protein 1	Epb4.1l1;Epb41l1	n. def.	n. def.	n. def.	n. def.	n. def.	n. def.	n. def.	n. def.	n. def.	n. def.	n. def.	n. def.	structural molecule activity	cell part;cytoplasm;cytoskeleton;extrinsic to membrane;intracellular non-membrane-bounded organelle;intracellular organelle;intracellular part;membrane part;non-membrane-bounded organelle;organelle	actin cytoskeleton organization;actin filament-based process;cellular component organization;cellular component organization at cellular level;cellular component organization or biogenesis;cellular component organization or biogenesis at cellular level;cellular process;cortical actin cytoskeleton organization;cortical cytoskeleton organization;cytoskeleton organization;organelle organization	Tight junction	2.6683	32079000	11462000	15077000	5539300	0	1	0	1	A2AUK6;A2AUK7;A2AUK8;A2AUK5;Q9Z2H5;E9PV14	A2AUK6;A2AUK7;A2AUK8;A2AUK5;Q9Z2H5;E9PV14
Band 4.1-like protein 2	Epb41l2	n. def.	n. def.	n. def.	n. def.	n. def.	n. def.	n. def.	n. def.	n. def.	-0.445834	3.26236	3.57083	actin binding;binding;cytoskeletal protein binding;PH domain binding;protein binding;protein domain specific binding;spectrin binding;structural molecule activity	actin cytoskeleton;cell junction;cell part;cytoplasm;cytoskeleton;extrinsic to membrane;intracellular non-membrane-bounded organelle;intracellular organelle;intracellular organelle part;intracellular part;macromolecular complex;membrane;membrane part;non-membrane-bounded organelle;nuclear part;organelle;organelle part;plasma membrane;protein complex;signalosome	actin cytoskeleton organization;actin filament-based process;biological regulation;cellular component organization;cellular component organization at cellular level;cellular component organization or biogenesis;cellular component organization or biogenesis at cellular level;cellular process;cortical actin cytoskeleton organization;cortical cytoskeleton organization;cytoskeleton organization;organ…	Tight junction	3.2868	2316000	338370	1325900	651750	0	0	0	2	O70318	O70318
Band 4.1-like protein 3;Band 4.1-like protein 3, N-terminally processed	Epb41l3	n. def.	n. def.	n. def.	n. def.	n. def.	n. def.	-1.52065	0.0923428	1.65979	0.339137	1.00123	0.575022	structural constituent of cytoskeleton;structural molecule activity	axon part;cell junction;cell part;cell projection part;cell-cell junction;cytoplasm;cytoskeleton;extrinsic to membrane;intracellular non-membrane-bounded organelle;intracellular organelle;intracellular part;juxtaparanode region of axon;membrane part;non-membrane-bounded organelle;organelle;paranode region of axon	actin cytoskeleton organization;actin filament-based process;anatomical structure formation involved in morphogenesis;anatomical structure morphogenesis;biological regulation;cell junction assembly;cell junction organization;cell part morphogenesis;cell projection morphogenesis;cell projection organization;cell-cell junction assembly;cell-cell junction organization;cellular component assembly;cel…	Tight junction	23.456	22648000	4241500	14713000	3693400	0	0	1	6	Q9WV92	Q9WV92
Barrier-to-autointegration factor;Barrier-to-autointegration factor, N-terminally processed	Banf1	n. def.	n. def.	n. def.	n. def.	n. def.	n. def.	n. def.	n. def.	n. def.	0.502331	0.473112	0.386701	binding;DNA binding;nucleic acid binding	cell part;chromosome;cytoplasm;intracellular membrane-bounded organelle;intracellular non-membrane-bounded organelle;intracellular organelle;intracellular part;membrane-bounded organelle;non-membrane-bounded organelle;nucleus;organelle	cellular macromolecule metabolic process;cellular metabolic process;cellular nitrogen compound metabolic process;cellular process;DNA integration;DNA metabolic process;macromolecule metabolic process;metabolic process;nitrogen compound metabolic process;nucleic acid metabolic process;nucleobase-containing compound metabolic process;primary metabolic process		21.455	315380000	41464000	241300000	32616000	0	1	0	3	O54962	O54962
Basement membrane-specific heparan sulfate proteoglycan core protein;Endorepellin;LG3 peptide	Hspg2	n. def.	n. def.	n. def.	-4.66401	0.10608	4.87779	n. def.	n. def.	n. def.	n. def.	n. def.	n. def.	binding;cation binding;ion binding;metal ion binding	basal lamina;cell part;cytoplasmic part;extracellular matrix part;extracellular region part;Golgi apparatus part;Golgi lumen;intracellular organelle lumen;intracellular organelle part;intracellular part;membrane-enclosed lumen;organelle lumen;organelle part	anatomical structure development;anatomical structure formation involved in morphogenesis;anatomical structure morphogenesis;angiogenesis;brain development;cardiac muscle tissue development;cartilage development;cartilage development involved in endochondral bone morphogenesis;cell differentiation;cellular component organization;cellular component organization at cellular level;cellular component…	ECM-receptor interaction	3.4692	2738100	2415400	112330	210440	0	1	1	0	Q05793	Q05793
Basic leucine zipper and W2 domain-containing protein 1	Bzw1	n. def.	n. def.	n. def.	0.516419	-2.51433	-1.3202	0.568908	0.229588	-0.351387	0.926986	1.10641	0.0663992		cell part;cytoplasm;intracellular part	biological regulation;biosynthetic process;cellular biosynthetic process;cellular macromolecule biosynthetic process;cellular macromolecule metabolic process;cellular metabolic process;cellular nitrogen compound metabolic process;cellular process;macromolecule biosynthetic process;macromolecule metabolic process;metabolic process;nitrogen compound metabolic process;nucleic acid metabolic process;…		5.644	65552000	15935000	43167000	6449900	0	2	3	3	A0A087WQS2;Q9CQC6;A0A087WPF9	A0A087WQS2;Q9CQC6;A0A087WPF9
Basic leucine zipper and W2 domain-containing protein 2	Bzw2	n. def.	n. def.	n. def.	n. def.	n. def.	n. def.	n. def.	n. def.	n. def.	1.19497	0.983167	-0.0537483			anatomical structure development;cell differentiation;cellular developmental process;cellular macromolecule metabolic process;cellular metabolic process;cellular nitrogen compound metabolic process;cellular process;developmental process;macromolecule metabolic process;metabolic process;nervous system development;nitrogen compound metabolic process;nucleic acid metabolic process;nucleobase-contain…		30.635	52044000	7090000	39414000	5540400	0	1	0	6	Q91VK1	Q91VK1
B-cell receptor-associated protein 31	Bcap31	n. def.	n. def.	n. def.	n. def.	n. def.	n. def.	n. def.	n. def.	n. def.	0.802648	0.834226	0.121944		cell part;cytoplasmic part;endoplasmic reticulum membrane;endoplasmic reticulum part;endoplasmic reticulum-Golgi intermediate compartment membrane;Golgi apparatus part;Golgi membrane;integral to membrane;integral to plasma membrane;intracellular organelle part;intracellular part;intrinsic to membrane;intrinsic to plasma membrane;lipid particle;membrane;membrane part;organelle membrane;organelle p…	biological regulation;calcium ion homeostasis;calcium-mediated signaling;calcium-mediated signaling using intracellular calcium source;cation homeostasis;cellular calcium ion homeostasis;cellular cation homeostasis;cellular chemical homeostasis;cellular divalent inorganic cation homeostasis;cellular homeostasis;cellular ion homeostasis;cellular metal ion homeostasis;cellular process;cellular resp…	Protein processing in endoplasmic reticulum	11.683	37904000	5385600	29561000	2957200	0	0	0	2	Q61335	Q61335
Bcl-2-like protein 13	Bcl2l13	n. def.	n. def.	n. def.	0.771801	-0.836991	-1.10401	0.878215	0.102591	-1.17306	1.08678	0.675184	-1.01578		cell part;cytoplasmic part;integral to membrane;intracellular membrane-bounded organelle;intracellular organelle;intracellular organelle part;intracellular part;intrinsic to membrane;membrane;membrane part;membrane-bounded organelle;mitochondrial membrane;mitochondrial part;mitochondrion;organelle;organelle membrane;organelle part	apoptosis;biological regulation;cell death;cellular process;death;programmed cell death;regulation of apoptosis;regulation of biological process;regulation of cell death;regulation of cellular process;regulation of programmed cell death		57.368	194920000	33254000	153340000	8325800	0	1	3	5	P59017	P59017
Beta-1,3-glucosyltransferase	B3galtl	n. def.	n. def.	n. def.	n. def.	n. def.	n. def.	n. def.	n. def.	n. def.	-0.405184	0.115832	1.25005	catalytic activity;transferase activity;transferase activity, transferring glycosyl groups	cell part;cytoplasmic part;endoplasmic reticulum membrane;endoplasmic reticulum part;integral to membrane;intracellular organelle part;intracellular part;intrinsic to membrane;membrane;membrane part;organelle membrane;organelle part	alcohol metabolic process;carbohydrate metabolic process;cellular carbohydrate metabolic process;cellular macromolecule metabolic process;cellular metabolic process;cellular process;cellular protein metabolic process;fucose metabolic process;glycosylation;hexose metabolic process;macromolecule glycosylation;macromolecule metabolic process;macromolecule modification;metabolic process;monosaccharid…	Other types of O-glycan biosynthesis	3.9783	4423600	1145600	2524300	753680	0	0	0	2	Q8BHT6	Q8BHT6
Beta-1,4-galactosyltransferase 1;Lactose synthase A protein;N-acetyllactosamine synthase;Beta-N-acetylglucosaminylglycopeptide beta-1,4-galactosyltransferase;Beta-N-acetylglucosaminyl-glycolipid beta-1,4-galactosyltransferase;Processed beta-1,4-galactosyltransferase 1	B4galt1	n. def.	n. def.	n. def.	n. def.	n. def.	n. def.	n. def.	n. def.	n. def.	-1.79181	2.48316	4.07878	beta-N-acetylglucosaminylglycopeptide beta-1,4-galactosyltransferase activity;binding;catalytic activity;cation binding;cytoskeletal protein binding;galactosyltransferase activity;ion binding;lactose synthase activity;metal ion binding;N-acetyllactosamine synthase activity;protein binding;transferase activity;transferase activity, transferring glycosyl groups;transferase activity, transferring he…	anchoring junction;basolateral plasma membrane;brush border membrane;cell junction;cell part;cell projection membrane;cell projection part;cell surface;cell-cell junction;cytoplasmic part;desmosome;external encapsulating structure;external side of plasma membrane;extracellular region;glycocalyx;Golgi apparatus;Golgi apparatus part;Golgi cisterna;Golgi cisterna membrane;Golgi membrane;Golgi trans …	acute inflammatory response;alcohol metabolic process;anatomical structure development;anatomical structure formation involved in morphogenesis;anatomical structure morphogenesis;angiogenesis;angiogenesis involved in wound healing;binding of sperm to zona pellucida;biological adhesion;biological regulation;biosynthetic process;branching morphogenesis of a tube;carbohydrate biosynthetic process;ca…	Galactose metabolism;Glycosaminoglycan biosynthesis - keratan sulfate;Glycosphingolipid biosynthesis - lacto and neolacto series;N-Glycan biosynthesis;Other types of O-glycan biosynthesis;Various types of N-glycan biosynthesis	7.6019	141900000	44209000	37800000	59891000	1	1	1	4	P15535;B1AXY5	P15535;B1AXY5
Beta-catenin-like protein 1	Ctnnbl1	n. def.	n. def.	n. def.	n. def.	n. def.	n. def.	-0.357012	-1.08973	-0.895046	0.361432	-0.4834	-0.628319		cell part;intracellular organelle part;intracellular part;macromolecular complex;nuclear part;organelle part;protein complex;Prp19 complex;ribonucleoprotein complex;spliceosomal complex	apoptosis;biological regulation;cell death;cellular process;death;immune system process;induction of apoptosis;induction of programmed cell death;positive regulation of apoptosis;positive regulation of biological process;positive regulation of cell death;positive regulation of cellular process;positive regulation of programmed cell death;programmed cell death;regulation of apoptosis;regulation of…	Spliceosome	8.3044	26217000	8350700	16260000	1606300	0	0	2	3	Q9CWL8	Q9CWL8
Beta-centractin	Actr1b	n. def.	n. def.	n. def.	-0.12699	-0.505513	-0.414576	-0.132546	-0.242635	0.0377336	0.235237	0.837297	0.767909	adenyl nucleotide binding;adenyl ribonucleotide binding;ATP binding;binding;nucleotide binding;purine nucleotide binding;purine ribonucleoside triphosphate binding;purine ribonucleotide binding;ribonucleotide binding	cell part;centrosome;cytoplasm;cytoplasmic part;cytoskeletal part;intracellular non-membrane-bounded organelle;intracellular organelle;intracellular organelle part;intracellular part;microtubule organizing center;non-membrane-bounded organelle;organelle;organelle part			34.565	133000000	44859000	75195000	12943000	0	3	3	4	Q8R5C5;E0CZD4;E0CYB4	Q8R5C5
Beta-galactosidase	Glb1	n. def.	n. def.	n. def.	-2.61255	n. def.	n. def.	-2.4412	-1.42094	0.844305	-6.1398	-2.9779	3.11907	beta-galactosidase activity;binding;carbohydrate binding;catalytic activity;galactosidase activity;galactoside binding;hydrolase activity;hydrolase activity, acting on glycosyl bonds;hydrolase activity, hydrolyzing O-glycosyl compounds;monosaccharide binding;sugar binding	cell part;cytoplasmic part;intracellular membrane-bounded organelle;intracellular organelle;intracellular part;lysosome;lytic vacuole;membrane-bounded organelle;organelle;vacuole	alcohol catabolic process;alcohol metabolic process;carbohydrate catabolic process;carbohydrate metabolic process;catabolic process;cellular carbohydrate catabolic process;cellular carbohydrate metabolic process;cellular metabolic process;cellular process;galactose catabolic process;galactose metabolic process;hexose catabolic process;hexose metabolic process;metabolic process;monosaccharide cata…	Galactose metabolism;Glycosaminoglycan degradation;Glycosphingolipid biosynthesis - ganglio series;Lysosome;Other glycan degradation;Sphingolipid metabolism	43.777	563660000	461440000	15728000	86493000	0	1	2	13	P23780	P23780
Beta-galactosidase-1-like protein	Glb1l	n. def.	n. def.	n. def.	n. def.	n. def.	n. def.	n. def.	n. def.	n. def.	n. def.	n. def.	n. def.	beta-galactosidase activity;catalytic activity;galactosidase activity;hydrolase activity;hydrolase activity, acting on glycosyl bonds;hydrolase activity, hydrolyzing O-glycosyl compounds	extracellular region	carbohydrate metabolic process;metabolic process;primary metabolic process		3.8159	4963300	4021700	418410	523090	0	0	0	1	A0A087WPH5;Q8VC60	A0A087WPH5;Q8VC60
Beta-glucuronidase	Gusb	n. def.	n. def.	n. def.	n. def.	n. def.	n. def.	1.75557	2.72362	0.937947	-7.95934	-5.49648	2.38397	beta-glucuronidase activity;catalytic activity;hydrolase activity;hydrolase activity, acting on glycosyl bonds;hydrolase activity, hydrolyzing O-glycosyl compounds	cell part;cytoplasmic part;endoplasmic reticulum;intracellular membrane-bounded organelle;intracellular organelle;intracellular part;lysosome;lytic vacuole;membrane-bounded organelle;organelle;vacuole	carbohydrate metabolic process;metabolic process;primary metabolic process	Drug metabolism - other enzymes;Flavone and flavonol biosynthesis;Glycosaminoglycan degradation;Lysosome;Pentose and glucuronate interconversions;Porphyrin and chlorophyll metabolism;Starch and sucrose metabolism	81.2	3654500000	3411300000	147850000	95347000	0	0	2	23	P12265;Q99KJ6;D3YY48	P12265
Beta-hexosaminidase subunit alpha	Hexa	n. def.	n. def.	n. def.	-0.773541	0.754631	0.828388	-0.181166	3.01327	2.35437	-6.84581	-2.24612	4.07022	beta-N-acetylhexosaminidase activity;catalytic activity;hexosaminidase activity;hydrolase activity;hydrolase activity, acting on glycosyl bonds;hydrolase activity, hydrolyzing O-glycosyl compounds	cell part;cytoplasmic part;intracellular membrane-bounded organelle;intracellular organelle;intracellular part;lysosome;lytic vacuole;membrane;membrane-bounded organelle;organelle;vacuole	adult behavior;adult locomotory behavior;adult walking behavior;amine metabolic process;aminoglycan metabolic process;anatomical structure development;anatomical structure morphogenesis;axon ensheathment;behavior;carbohydrate metabolic process;catabolic process;cell morphogenesis;cell morphogenesis involved in differentiation;cell morphogenesis involved in neuron differentiation;cellular cataboli…	Amino sugar and nucleotide sugar metabolism;Glycosaminoglycan degradation;Glycosphingolipid biosynthesis - ganglio series;Glycosphingolipid biosynthesis - globo series;Lysosome;Other glycan degradation	195.73	2285700000	2030700000	117640000	137350000	1	2	7	19	P29416	P29416
Beta-hexosaminidase subunit beta	Hexb	n. def.	n. def.	n. def.	-0.854283	0.902652	1.51283	-0.57725	3.6931	4.51147	-7.42635	-5.45255	2.12777	beta-N-acetylhexosaminidase activity;binding;catalytic activity;hexosaminidase activity;hydrolase activity;hydrolase activity, acting on glycosyl bonds;hydrolase activity, hydrolyzing O-glycosyl compounds;identical protein binding;protein binding;protein dimerization activity;protein homodimerization activity	acrosomal vesicle;cell part;cytoplasmic membrane-bounded vesicle;cytoplasmic part;cytoplasmic vesicle;intracellular membrane-bounded organelle;intracellular organelle;intracellular part;lysosome;lytic vacuole;membrane;membrane-bounded organelle;membrane-bounded vesicle;organelle;stored secretory granule;vacuole;vesicle	amine metabolic process;aminoglycan metabolic process;anatomical structure development;astrocyte cell migration;axon ensheathment;behavior;biological regulation;biosynthetic process;calcium ion homeostasis;carbohydrate catabolic process;carbohydrate metabolic process;catabolic process;cation homeostasis;cell migration;cell motility;cellular biosynthetic process;cellular calcium ion homeostasis;ce…	Amino sugar and nucleotide sugar metabolism;Glycosaminoglycan degradation;Glycosphingolipid biosynthesis - ganglio series;Glycosphingolipid biosynthesis - globo series;Lysosome;Other glycan degradation	106.36	3120800000	2828200000	174040000	118530000	0	2	5	29	P20060	P20060
Beta-mannosidase	Manba	n. def.	n. def.	n. def.	n. def.	n. def.	n. def.	n. def.	n. def.	n. def.	-4.72238	-2.75555	6.23184	beta-mannosidase activity;binding;carbohydrate binding;catalytic activity;hydrolase activity;hydrolase activity, acting on glycosyl bonds;hydrolase activity, hydrolyzing O-glycosyl compounds;mannose binding;mannosidase activity;monosaccharide binding;sugar binding	cell part;cytoplasmic part;intracellular membrane-bounded organelle;intracellular organelle;intracellular part;lysosome;lytic vacuole;membrane-bounded organelle;organelle;vacuole	carbohydrate metabolic process;catabolic process;cellular macromolecule metabolic process;cellular metabolic process;cellular process;glycoprotein catabolic process;glycoprotein metabolic process;macromolecule catabolic process;macromolecule metabolic process;metabolic process;primary metabolic process	Lysosome;Other glycan degradation	31.949	86334000	71255000	7688700	7390400	0	0	0	12	Q8K2I4	Q8K2I4
Beta-parvin	Parvb	n. def.	n. def.	n. def.	n. def.	n. def.	n. def.	n. def.	n. def.	n. def.	-0.822962	0.652509	1.34557		adherens junction;anchoring junction;cell junction;cell part;cell projection;cell-substrate adherens junction;cell-substrate junction;contractile fiber part;cytoplasmic part;cytoskeleton;focal adhesion;intracellular non-membrane-bounded organelle;intracellular organelle;intracellular part;lamellipodium;membrane;non-membrane-bounded organelle;organelle;organelle part;plasma membrane;Z disc	actin cytoskeleton organization;actin cytoskeleton reorganization;actin filament-based process;biological adhesion;biological regulation;cell adhesion;cell projection assembly;cell projection organization;cellular component assembly;cellular component assembly at cellular level;cellular component organization;cellular component organization at cellular level;cellular component organization or bio…	Focal adhesion	8.978	19450000	6932100	9156000	3362000	0	1	0	1	Q9ES46	Q9ES46
Bifunctional 3-phosphoadenosine 5-phosphosulfate synthase 1;Sulfate adenylyltransferase;Adenylyl-sulfate kinase	Papss1	n. def.	n. def.	n. def.	-0.292263	0.0909888	-2.10172	-0.244429	0.0430645	-0.0483675	0.733701	0.539432	-0.046474	adenyl nucleotide binding;adenyl ribonucleotide binding;adenylylsulfate kinase activity;adenylyltransferase activity;ATP binding;binding;catalytic activity;kinase activity;nucleotide binding;nucleotidyltransferase activity;phosphotransferase activity, alcohol group as acceptor;purine nucleotide binding;purine ribonucleoside triphosphate binding;purine ribonucleotide binding;ribonucleotide binding…	cell part;cytoplasmic part;intracellular part;macromolecular complex;protein complex;sulfate adenylyltransferase complex (ATP)	3'-phosphoadenosine 5'-phosphosulfate biosynthetic process;3'-phosphoadenosine 5'-phosphosulfate metabolic process;biosynthetic process;cellular biosynthetic process;cellular metabolic process;cellular nitrogen compound biosynthetic process;cellular nitrogen compound metabolic process;cellular process;heterocycle metabolic process;metabolic process;nitrogen compound metabolic process;nucleobase-c…	Purine metabolism;Selenocompound metabolism;Sulfur metabolism	22.912	83004000	21893000	54452000	6659000	0	1	4	7	Q60967	Q60967
Bifunctional 3-phosphoadenosine 5-phosphosulfate synthase 2;Sulfate adenylyltransferase;Adenylyl-sulfate kinase	Papss2	n. def.	n. def.	n. def.	-0.353026	0.475189	-0.543404	n. def.	n. def.	n. def.	n. def.	n. def.	n. def.	adenyl nucleotide binding;adenyl ribonucleotide binding;adenylylsulfate kinase activity;adenylyltransferase activity;ATP binding;binding;catalytic activity;kinase activity;nucleotide binding;nucleotidyltransferase activity;phosphotransferase activity, alcohol group as acceptor;purine nucleotide binding;purine ribonucleoside triphosphate binding;purine ribonucleotide binding;ribonucleotide binding…		anatomical structure development;biological regulation;blood coagulation;bone development;cellular metabolic process;cellular process;coagulation;developmental process;hemostasis;metabolic process;multicellular organismal process;regulation of biological quality;regulation of body fluid levels;sulfate assimilation;sulfur compound metabolic process	Purine metabolism;Selenocompound metabolism;Sulfur metabolism	4.9776	51988000	24932000	23558000	3497900	0	2	1	0	O88428	O88428
Bifunctional ATP-dependent dihydroxyacetone kinase/FAD-AMP lyase (cyclizing);ATP-dependent dihydroxyacetone kinase;FAD-AMP lyase (cyclizing)	Dak	n. def.	n. def.	n. def.	n. def.	n. def.	n. def.	1.51116	1.13231	-0.549874	0.481402	0.308128	0.00475299	adenyl nucleotide binding;adenyl ribonucleotide binding;ATP binding;binding;catalytic activity;cation binding;cyclase activity;FAD-AMP lyase (cyclizing) activity;glycerone kinase activity;ion binding;kinase activity;lyase activity;metal ion binding;nucleotide binding;phosphorus-oxygen lyase activity;phosphotransferase activity, alcohol group as acceptor;purine nucleotide binding;purine ribonucleo…		alcohol metabolic process;alditol metabolic process;carbohydrate metabolic process;cellular carbohydrate metabolic process;cellular metabolic process;cellular process;glycerol metabolic process;metabolic process;polyol metabolic process;primary metabolic process;small molecule metabolic process	Glycerolipid metabolism;Methane metabolism;RIG-I-like receptor signaling pathway	39.496	59772000	11512000	43075000	5184200	0	0	3	7	Q8VC30	Q8VC30
Bifunctional methylenetetrahydrofolate dehydrogenase/cyclohydrolase, mitochondrial;NAD-dependent methylenetetrahydrofolate dehydrogenase;Methenyltetrahydrofolate cyclohydrolase	Mthfd2	n. def.	n. def.	n. def.	n. def.	n. def.	n. def.	1.51096	5.14188	3.58749	2.40485	2.55665	0.451119	anion binding;binding;catalytic activity;cation binding;cyclohydrolase activity;hydrolase activity;hydrolase activity, acting on carbon-nitrogen (but not peptide) bonds;hydrolase activity, acting on carbon-nitrogen (but not peptide) bonds, in cyclic amidines;ion binding;magnesium ion binding;metal ion binding;methenyltetrahydrofolate cyclohydrolase activity;methylenetetrahydrofolate dehydrogenase…	cell part;cytoplasmic part;intracellular membrane-bounded organelle;intracellular organelle;intracellular part;membrane-bounded organelle;mitochondrion;organelle	aromatic compound biosynthetic process;biosynthetic process;cellular aromatic compound metabolic process;cellular biosynthetic process;cellular metabolic process;cellular nitrogen compound biosynthetic process;cellular nitrogen compound metabolic process;cellular process;coenzyme biosynthetic process;coenzyme metabolic process;cofactor biosynthetic process;cofactor metabolic process;folic acid-co…	One carbon pool by folate	17.899	115410000	6515400	60925000	47965000	0	1	2	5	P18155	P18155
Biogenesis of lysosome-related organelles complex 1 subunit 1	Bloc1s1	n. def.	n. def.	n. def.	n. def.	n. def.	n. def.	n. def.	n. def.	n. def.	n. def.	n. def.	n. def.		BLOC complex;BLOC-1 complex;cell part;cytoplasmic part;cytosolic part;intracellular membrane-bounded organelle;intracellular organelle;intracellular organelle lumen;intracellular organelle part;intracellular part;macromolecular complex;membrane-bounded organelle;membrane-enclosed lumen;mitochondrial intermembrane space;mitochondrial matrix;mitochondrial part;mitochondrion;organelle;organelle enve…	aerobic respiration;anterograde axon cargo transport;anterograde synaptic vesicle transport;axon cargo transport;cell projection organization;cellular component movement;cellular component organization;cellular component organization at cellular level;cellular component organization or biogenesis;cellular component organization or biogenesis at cellular level;cellular macromolecule metabolic proc…		3.9036	3064400	1154100	1705400	204900	0	0	0	2	D3YVM8;O55102;D3Z4L7	D3YVM8;O55102;D3Z4L7
Biotinidase	Btd	n. def.	n. def.	n. def.	n. def.	n. def.	n. def.	n. def.	n. def.	n. def.	n. def.	n. def.	n. def.	biotinidase activity;catalytic activity;hydrolase activity;hydrolase activity, acting on carbon-nitrogen (but not peptide) bonds;hydrolase activity, acting on carbon-nitrogen (but not peptide) bonds, in linear amides	apical part of cell;cell part;extracellular region part;extracellular space;intracellular non-membrane-bounded organelle;intracellular organelle;intracellular organelle part;intracellular part;non-membrane-bounded organelle;nuclear part;nucleolus;organelle;organelle part;perikaryon	biotin metabolic process;carboxylic acid metabolic process;cellular amide metabolic process;cellular ketone metabolic process;cellular metabolic process;cellular nitrogen compound metabolic process;cellular process;cofactor metabolic process;heterocycle metabolic process;metabolic process;monocarboxylic acid metabolic process;nitrogen compound metabolic process;organic acid metabolic process;oxoa…	Biotin metabolism;Vitamin digestion and absorption	5.5816	4555400	2933700	1079700	541940	0	1	0	1	Q8CIF4	Q8CIF4
BolA-like protein 1	Bola1	n. def.	n. def.	n. def.	n. def.	n. def.	n. def.	-1.23824	-2.18423	-0.607287	-0.583722	0.24184	0.921284		cell part;cytoplasmic part;extracellular region;intracellular membrane-bounded organelle;intracellular organelle;intracellular part;membrane-bounded organelle;mitochondrion;organelle			18.479	34604000	9867500	20410000	4325800	0	0	2	5	Q9D8S9	Q9D8S9
BolA-like protein 2	Bola2	n. def.	n. def.	n. def.	n. def.	n. def.	n. def.	n. def.	n. def.	n. def.	-0.578866	-0.719257	-0.0496062					6.127	43530000	11797000	29029000	2704300	0	1	0	3	Q8BGS2	Q8BGS2
Brain-specific angiogenesis inhibitor 1-associated protein 2	Baiap2	n. def.	n. def.	n. def.	1.1034	2.60805	1.60881	1.0825	1.90003	0.880255	1.35377	1.4117	0.331017	binding;proline-rich region binding;protein binding	actin cytoskeleton;cell junction;cell part;cell projection;cytoplasmic part;cytoskeleton;cytosol;filopodium;intracellular membrane-bounded organelle;intracellular non-membrane-bounded organelle;intracellular organelle;intracellular part;membrane;membrane-bounded organelle;neuron projection;non-membrane-bounded organelle;nucleus;organelle;plasma membrane;ruffle	actin crosslink formation;actin cytoskeleton organization;actin filament bundle assembly;actin filament organization;actin filament-based process;anatomical structure development;biological regulation;cell projection assembly;cell projection organization;cellular component assembly;cellular component assembly at cellular level;cellular component organization;cellular component organization at cel…	Adherens junction;Regulation of actin cytoskeleton	20.188	75598000	9526100	41354000	24718000	0	5	2	6	B1AZ46;Q8BKX1	B1AZ46;Q8BKX1
Branched-chain-amino-acid aminotransferase;Branched-chain-amino-acid aminotransferase, mitochondrial	Bcat2	n. def.	n. def.	n. def.	n. def.	n. def.	n. def.	n. def.	n. def.	n. def.	-1.52891	-0.803418	1.66748	branched-chain-amino-acid transaminase activity;catalytic activity;L-isoleucine transaminase activity;L-leucine transaminase activity;L-valine transaminase activity;transaminase activity;transferase activity;transferase activity, transferring nitrogenous groups	cell part;cytoplasmic part;intracellular membrane-bounded organelle;intracellular organelle;intracellular part;membrane-bounded organelle;mitochondrion;organelle	amine biosynthetic process;amine catabolic process;amine metabolic process;biological regulation;biosynthetic process;branched chain family amino acid biosynthetic process;branched chain family amino acid catabolic process;branched chain family amino acid metabolic process;carboxylic acid biosynthetic process;carboxylic acid catabolic process;carboxylic acid metabolic process;catabolic process;ce…	Pantothenate and CoA biosynthesis;Valine, leucine and isoleucine biosynthesis;Valine, leucine and isoleucine degradation	7.7159	73881000	24406000	26530000	22945000	0	0	1	5	O88374;D3Z7C8;O35855;D3Z3D7	O88374;D3Z7C8;O35855;D3Z3D7
BRCA1-A complex subunit BRE	Bre	n. def.	n. def.	n. def.	0.0714881	-2.91768	-0.863599	0.0897694	-0.217139	-0.57865	-0.337248	n. def.	n. def.	binding;cytokine receptor binding;polyubiquitin binding;protein binding;receptor binding;small conjugating protein binding;tumor necrosis factor receptor binding;tumor necrosis factor receptor superfamily binding;ubiquitin binding	BRCA1-A complex;BRISC complex;cell part;cytoplasm;intracellular organelle part;intracellular part;macromolecular complex;nuclear part;nuclear ubiquitin ligase complex;organelle part;protein complex;ubiquitin ligase complex	apoptosis;biological regulation;cell cycle checkpoint;cell death;cellular component organization;cellular component organization at cellular level;cellular component organization or biogenesis;cellular component organization or biogenesis at cellular level;cellular macromolecule metabolic process;cellular metabolic process;cellular nitrogen compound metabolic process;cellular process;cellular res…		7.25	19883000	7366400	10373000	2143200	0	1	2	1	D3Z7P0;Q8K3W0;E9Q8Q1;E9Q0U3	D3Z7P0;Q8K3W0;E9Q8Q1;E9Q0U3
BRCA2 and CDKN1A-interacting protein	Bccip	n. def.	n. def.	n. def.	n. def.	n. def.	n. def.	n. def.	n. def.	n. def.	0.569394	0.0578315	-0.379113	enzyme regulator activity;kinase regulator activity	cell part;cyclin-dependent protein kinase holoenzyme complex;intracellular organelle part;intracellular part;macromolecular complex;nuclear cyclin-dependent protein kinase holoenzyme complex;nuclear part;organelle part;protein complex	biological regulation;cell cycle;cell differentiation;cellular developmental process;cellular macromolecule metabolic process;cellular metabolic process;cellular nitrogen compound metabolic process;cellular process;cellular response to stimulus;cellular response to stress;developmental process;DNA metabolic process;DNA repair;macromolecule metabolic process;metabolic process;neuroendocrine cell d…		3.8602	9013300	1607600	6871600	534120	0	0	0	2	Q9CWI3	Q9CWI3
BRI3-binding protein	Bri3bp	n. def.	n. def.	n. def.	n. def.	n. def.	n. def.	n. def.	n. def.	n. def.	n. def.	n. def.	n. def.		cell part;cytoplasmic part;integral to membrane;intracellular organelle part;intracellular part;intrinsic to membrane;membrane;membrane part;mitochondrial membrane;mitochondrial outer membrane;mitochondrial part;organelle membrane;organelle outer membrane;organelle part;outer membrane			5.9489	4476300	531980	3905100	39283	0	0	0	2	Q8BXV2	Q8BXV2
BRISC complex subunit Abro1	Fam175b	n. def.	n. def.	n. def.	n. def.	n. def.	n. def.	n. def.	n. def.	n. def.	0.463309	0.886043	0.254594	binding;polyubiquitin binding;protein binding;small conjugating protein binding;ubiquitin binding	BRISC complex;cell part;intracellular organelle part;intracellular part;macromolecular complex;nuclear part;organelle part;protein complex			15.283	27095000	5537200	18119000	3438300	0	1	1	4	Z4YJY0;Q3TCJ1;D3Z4D8	Z4YJY0;Q3TCJ1;D3Z4D8
BRO1 domain-containing protein BROX	Brox	n. def.	n. def.	n. def.	n. def.	n. def.	n. def.	n. def.	n. def.	n. def.	-0.826873	-0.00964047	0.213005		cell part;membrane			24.071	187180000	53287000	118190000	15696000	0	1	0	5	Q8K2Q7;J3KMJ4	Q8K2Q7
Bromodomain-containing protein 2	Brd2	n. def.	n. def.	n. def.	n. def.	n. def.	n. def.	n. def.	n. def.	n. def.	-1.23114	-1.40794	-0.323949	binding;chromatin binding;histone acetyl-lysine binding;histone binding;protein binding	cell part;cytoplasm;intracellular membrane-bounded organelle;intracellular organelle;intracellular part;membrane-bounded organelle;nucleus;organelle	biological regulation;biosynthetic process;cellular biosynthetic process;cellular component assembly;cellular component assembly at cellular level;cellular component organization;cellular component organization at cellular level;cellular component organization or biogenesis;cellular component organization or biogenesis at cellular level;cellular macromolecular complex assembly;cellular macromolec…		3.0348	4639800	2574300	1863500	202000	0	0	0	2	I7HPW1;Q7JJ13;Q3TH63	I7HPW1;Q7JJ13;Q3TH63
BTB/POZ domain-containing protein KCTD12	Kctd12	n. def.	n. def.	n. def.	n. def.	n. def.	n. def.	n. def.	n. def.	n. def.	-4.09214	2.15325	6.69502		cell junction;cell part;macromolecular complex;membrane;plasma membrane;postsynaptic membrane;presynaptic membrane;protein complex;receptor complex;synapse part;synaptic membrane	biological regulation;cellular component assembly;cellular component organization;cellular component organization or biogenesis;macromolecular complex assembly;macromolecular complex subunit organization;protein complex assembly;protein complex subunit organization;protein homooligomerization;protein oligomerization;regulation of biological process;regulation of cellular process;regulation of G-p…		43.966	88707000	61602000	10646000	16459000	0	0	0	7	Q6WVG3;Q5DTY9	Q6WVG3
BUB3-interacting and GLEBS motif-containing protein ZNF207	Znf207;Zfp207	n. def.	n. def.	n. def.	0.354339	n. def.	n. def.	-0.898215	-1.69993	-0.882305	1.29131	0.380175	-0.271078	binding;carbohydrate binding;cation binding;glycosaminoglycan binding;heparin binding;ion binding;metal ion binding;pattern binding;polysaccharide binding;transition metal ion binding;zinc ion binding	cell part;intracellular membrane-bounded organelle;intracellular organelle;intracellular part;membrane-bounded organelle;nucleus;organelle			10.27	87692000	16826000	65286000	5581100	0	2	2	5	Q9JMD0;Q8CCB2;B1AQG7;M0QWF0	Q9JMD0;Q8CCB2;B1AQG7
Bystin	Bysl	n. def.	n. def.	n. def.	-2.22257	n. def.	n. def.	-1.96139	-2.40767	-0.308573	1.28493	0.740712	-0.49354		apical part of cell;cell part;cytoplasm;intracellular non-membrane-bounded organelle;intracellular organelle;intracellular organelle part;intracellular part;non-membrane-bounded organelle;nuclear part;nucleolus;organelle;organelle part	biological adhesion;cell adhesion;cell differentiation;cell proliferation;cellular developmental process;cellular macromolecule metabolic process;cellular metabolic process;cellular nitrogen compound metabolic process;cellular process;developmental process;macromolecule metabolic process;maturation of SSU-rRNA;maturation of SSU-rRNA from tricistronic rRNA transcript (SSU-rRNA, 5.8S rRNA, LSU-rRNA…		7.9695	58056000	6653000	4116700	47287000	0	3	3	2	O54825	O54825
CAAX prenyl protease 1 homolog	Zmpste24	n. def.	n. def.	n. def.	n. def.	n. def.	n. def.	n. def.	n. def.	n. def.	n. def.	n. def.	n. def.	binding;catalytic activity;cation binding;endopeptidase activity;hydrolase activity;ion binding;metal ion binding;metalloendopeptidase activity;metallopeptidase activity;peptidase activity;peptidase activity, acting on L-amino acid peptides	cell part;cytoplasmic part;endoplasmic reticulum membrane;endoplasmic reticulum part;Golgi apparatus part;Golgi membrane;integral to membrane;intracellular organelle part;intracellular part;intrinsic to membrane;membrane;membrane part;organelle membrane;organelle part	CAAX-box protein processing;catabolic process;cellular catabolic process;cellular component organization;cellular component organization or biogenesis;cellular macromolecule catabolic process;cellular macromolecule metabolic process;cellular membrane organization;cellular metabolic process;cellular process;macromolecule catabolic process;macromolecule metabolic process;membrane organization;metab…		5.7889	7548700	1745500	5164000	639280	0	0	0	1	I7HIP5;Q80W54	I7HIP5;Q80W54
Calcium homeostasis endoplasmic reticulum protein	Cherp	n. def.	n. def.	n. def.	n. def.	n. def.	n. def.	n. def.	n. def.	n. def.	n. def.	n. def.	n. def.	binding;nucleic acid binding;RNA binding	cell part;cytoplasmic part;endoplasmic reticulum;intracellular membrane-bounded organelle;intracellular organelle;intracellular part;membrane-bounded organelle;organelle;perinuclear region of cytoplasm	biological regulation;calcium ion homeostasis;calcium ion transport;calcium ion transport into cytosol;cation homeostasis;cation transport;cellular calcium ion homeostasis;cellular cation homeostasis;cellular chemical homeostasis;cellular divalent inorganic cation homeostasis;cellular homeostasis;cellular ion homeostasis;cellular macromolecule metabolic process;cellular metabolic process;cellular…	Spliceosome	5.2619	4631300	382950	3984600	263780	0	0	0	1	G5E8I8;Q8CGZ0	G5E8I8;Q8CGZ0
Calcium/calmodulin-dependent protein kinase type 1	Camk1	n. def.	n. def.	n. def.	-1.70045	-4.27906	0.494569	n. def.	n. def.	n. def.	-1.5934	-1.06576	1.09153	adenyl nucleotide binding;adenyl ribonucleotide binding;ATP binding;binding;calmodulin-dependent protein kinase activity;catalytic activity;kinase activity;nucleotide binding;phosphotransferase activity, alcohol group as acceptor;protein kinase activity;protein serine/threonine kinase activity;purine nucleotide binding;purine ribonucleoside triphosphate binding;purine ribonucleotide binding;ribon…	calcium- and calmodulin-dependent protein kinase complex;cell part;cytoplasm;intracellular membrane-bounded organelle;intracellular organelle;intracellular part;macromolecular complex;membrane-bounded organelle;nucleus;organelle;protein complex	biological regulation;cell cycle;cellular macromolecule metabolic process;cellular metabolic process;cellular process;cellular protein metabolic process;cellular response to stimulus;establishment of localization;establishment of localization in cell;intracellular transport;macromolecule metabolic process;macromolecule modification;metabolic process;nuclear transport;nucleocytoplasmic transport;p…		6.6293	12251000	5732900	5423500	1094100	0	2	1	3	Q91YS8;D3Z368;Q8BW96	Q91YS8;D3Z368
Calcium/calmodulin-dependent protein kinase type II subunit delta	Camk2d	n. def.	n. def.	n. def.	n. def.	n. def.	n. def.	n. def.	n. def.	n. def.	-0.0874421	-0.0622187	-0.137965	adenyl nucleotide binding;adenyl ribonucleotide binding;ATP binding;binding;calmodulin-dependent protein kinase activity;catalytic activity;kinase activity;nucleotide binding;phosphotransferase activity, alcohol group as acceptor;protein kinase activity;protein serine/threonine kinase activity;purine nucleotide binding;purine ribonucleoside triphosphate binding;purine ribonucleotide binding;ribon…	axon part;calcium- and calmodulin-dependent protein kinase complex;cell body;cell junction;cell part;cell projection part;cell-cell contact zone;cell-cell junction;cytoplasm;cytoplasmic part;endoplasmic reticulum membrane;endoplasmic reticulum part;initial segment;intercalated disc;intracellular membrane-bounded organelle;intracellular organelle;intracellular organelle part;intracellular part;mac…	biological regulation;calcium ion transport;cardiac muscle contraction;cation transport;cell cycle process;cellular macromolecule metabolic process;cellular metabolic process;cellular process;cellular protein metabolic process;divalent inorganic cation transport;divalent metal ion transport;establishment of localization;G1/S transition of mitotic cell cycle;ion transport;macromolecule metabolic p…	Calcium signaling pathway;ErbB signaling pathway;Gastric acid secretion;Glioma;GnRH signaling pathway;ko05152;Long-term potentiation;Melanogenesis;Neurotrophin signaling pathway;Olfactory transduction;Oocyte meiosis;Phototransduction - fly;Wnt signaling pathway	22.914	30563000	6877500	21741000	1944600	0	1	0	2	Q8CCM0;E9PXV3;E9Q1W0;E9Q1V9;E9Q1T1;Q6PHZ2;E9QAJ4;D6RDQ8;E9PYZ8	Q8CCM0;E9PXV3;E9Q1W0;E9Q1V9;E9Q1T1;Q6PHZ2;E9QAJ4;D6RDQ8
Calcium/calmodulin-dependent protein kinase type II subunit gamma;Calcium/calmodulin-dependent protein kinase type II subunit beta	Camk2g;Camk2b	n. def.	n. def.	n. def.	n. def.	n. def.	n. def.	n. def.	n. def.	n. def.	0.593784	0.475396	-0.147586	adenyl nucleotide binding;adenyl ribonucleotide binding;ATP binding;binding;calmodulin-dependent protein kinase activity;catalytic activity;kinase activity;nucleotide binding;phosphotransferase activity, alcohol group as acceptor;protein kinase activity;protein serine/threonine kinase activity;purine nucleotide binding;purine ribonucleoside triphosphate binding;purine ribonucleotide binding;ribon…	calcium- and calmodulin-dependent protein kinase complex;cell part;cytoplasmic part;cytoskeletal part;cytosol;endoplasmic reticulum membrane;endoplasmic reticulum part;intracellular organelle part;intracellular part;macromolecular complex;membrane;membrane part;microtubule organizing center;organelle membrane;organelle part;protein complex;sarcoplasmic reticulum membrane;spindle midzone	activation of meiosis involved in egg activation;anatomical structure development;biological regulation;calcium ion transport;cation transport;cell cycle process;cell differentiation;cellular developmental process;cellular macromolecule metabolic process;cellular metabolic process;cellular process;cellular protein metabolic process;developmental process;divalent inorganic cation transport;divalen…	Calcium signaling pathway;ErbB signaling pathway;Gastric acid secretion;Glioma;GnRH signaling pathway;ko05152;Long-term potentiation;Melanogenesis;Neurotrophin signaling pathway;Olfactory transduction;Oocyte meiosis;Phototransduction - fly;Wnt signaling pathway	18.38	44057000	7422700	34397000	2236800	0	1	0	4	Q923T9;Q5SVI9;Q5SVJ1;Q5SVI3;Q5SVI0;Q5SVI2;Q68EG2;Q5SVI1;Q5SVJ0;P28652;F8WIS9;P11798;F6WHR9	Q923T9;Q5SVI9;Q5SVJ1;Q5SVI3;Q5SVI0;Q5SVI2;Q68EG2;Q5SVI1;Q5SVJ0;P28652
Calcium-binding mitochondrial carrier protein Aralar1	Slc25a12	n. def.	n. def.	n. def.	n. def.	n. def.	n. def.	n. def.	n. def.	n. def.	1.3467	0.746227	-0.770387	acidic amino acid transmembrane transporter activity;active transmembrane transporter activity;amine transmembrane transporter activity;amino acid transmembrane transporter activity;binding;calcium ion binding;carboxylic acid transmembrane transporter activity;cation binding;ion binding;L-amino acid transmembrane transporter activity;L-aspartate transmembrane transporter activity;L-glutamate tran…	cell part;cytoplasmic part;integral to membrane;intracellular organelle part;intracellular part;intrinsic to membrane;membrane;membrane part;mitochondrial inner membrane;mitochondrial membrane;mitochondrial part;organelle inner membrane;organelle membrane;organelle part	establishment of localization;establishment of localization in cell;intracellular transport;malate-aspartate shuttle;mitochondrial transport;response to calcium ion;response to chemical stimulus;response to inorganic substance;response to metal ion;response to stimulus;transport		27.718	141140000	12443000	117250000	11445000	0	0	0	9	Q8BH59;Q9QXX4;V9GXX9	Q8BH59
Calcium-binding protein 39-like	Cab39l	n. def.	n. def.	n. def.	-0.856842	-1.31955	-0.412827	n. def.	n. def.	n. def.	0.265077	-0.282649	-0.378982				mTOR signaling pathway	22.62	40679000	14465000	20520000	5693900	0	4	1	5	Q9DB16	Q9DB16
Calcium-regulated heat stable protein 1	Carhsp1	n. def.	n. def.	n. def.	n. def.	n. def.	n. def.	n. def.	n. def.	n. def.	n. def.	n. def.	n. def.	binding;DNA binding;mRNA 3'-UTR binding;mRNA binding;nucleic acid binding;RNA binding	cell part;cytoplasmic mRNA processing body;cytoplasmic part;cytosol;intracellular non-membrane-bounded organelle;intracellular organelle;intracellular part;macromolecular complex;non-membrane-bounded organelle;organelle;P granule;ribonucleoprotein complex;RNA granule	biological regulation;cellular macromolecule metabolic process;cellular metabolic process;cellular nitrogen compound metabolic process;cellular process;macromolecule metabolic process;metabolic process;mRNA metabolic process;nitrogen compound metabolic process;nucleic acid metabolic process;nucleobase-containing compound metabolic process;posttranscriptional regulation of gene expression;primary …		5.7859	4509100	1948000	2129900	431180	0	0	0	2	Q9CR86	Q9CR86
Calnexin	Canx	n. def.	n. def.	n. def.	n. def.	n. def.	n. def.	n. def.	n. def.	n. def.	1.48145	-0.462436	-1.80692	binding;calcium ion binding;cation binding;ion binding;metal ion binding	axon;cell body;cell part;cell projection;cell projection cytoplasm;cell projection part;cytoplasmic membrane-bounded vesicle;cytoplasmic part;cytoplasmic vesicle;dendrite cytoplasm;dendritic spine;endoplasmic reticulum part;integral to endoplasmic reticulum membrane;integral to lumenal side of endoplasmic reticulum membrane;integral to membrane;integral to organelle membrane;intracellular membran…	aging;cellular component organization;cellular component organization or biogenesis;cellular macromolecule metabolic process;cellular membrane organization;cellular metabolic process;cellular process;cellular protein metabolic process;clathrin-mediated endocytosis;developmental process;endocytosis;establishment of localization;macromolecule metabolic process;membrane invagination;membrane organiz…	Antigen processing and presentation;Phagosome;Protein processing in endoplasmic reticulum	58.277	470200000	55091000	381410000	33698000	0	0	0	16	P35564	P35564
Calpain small subunit 1	Capns1	n. def.	n. def.	n. def.	-0.174377	-0.467434	-0.736148	0.102188	-0.344502	-0.437604	0.302875	-0.478547	-0.786	binding;calcium ion binding;calcium-dependent cysteine-type endopeptidase activity;catalytic activity;cation binding;cysteine-type endopeptidase activity;cysteine-type peptidase activity;endopeptidase activity;hydrolase activity;ion binding;metal ion binding;peptidase activity;peptidase activity, acting on L-amino acid peptides	cell part;cytoplasm;intracellular part;membrane;plasma membrane			67.426	474010000	118460000	330040000	25508000	0	5	4	8	D3YW48;O88456;Q9D7J7	D3YW48;O88456
Calpain-1 catalytic subunit	Capn1	n. def.	n. def.	n. def.	-0.568045	-0.562836	-0.467474	0.140909	-0.858149	-0.94486	0.153286	-0.186557	-0.819827	binding;calcium ion binding;calcium-dependent cysteine-type endopeptidase activity;catalytic activity;cation binding;cysteine-type endopeptidase activity;cysteine-type peptidase activity;endopeptidase activity;hydrolase activity;ion binding;metal ion binding;peptidase activity;peptidase activity, acting on L-amino acid peptides	cell part;cytoplasm;intracellular part;membrane;plasma membrane	catabolic process;cellular catabolic process;cellular macromolecule metabolic process;cellular metabolic process;cellular process;macromolecule catabolic process;macromolecule metabolic process;metabolic process;primary metabolic process;protein metabolic process;proteolysis;receptor catabolic process;receptor metabolic process	Alzheimer's disease;Apoptosis;Protein processing in endoplasmic reticulum	77.866	199510000	76964000	94098000	28445000	0	8	11	13	O35350	O35350
Calpastatin	Cast	n. def.	n. def.	n. def.	n. def.	n. def.	n. def.	n. def.	n. def.	n. def.	n. def.	n. def.	n. def.	cysteine-type endopeptidase inhibitor activity;endopeptidase inhibitor activity;endopeptidase regulator activity;enzyme inhibitor activity;enzyme regulator activity;peptidase inhibitor activity;peptidase regulator activity	cell part;membrane	biological regulation;catabolic process;macromolecule catabolic process;macromolecule metabolic process;metabolic process;negative regulation of catalytic activity;negative regulation of hydrolase activity;negative regulation of molecular function;negative regulation of peptidase activity;primary metabolic process;protein catabolic process;protein metabolic process;regulation of biological proces…		8.9542	945990	385480	237230	323280	0	0	1	0	Q8CE80;P51125	Q8CE80;P51125
Calponin-1	Cnn1	n. def.	n. def.	n. def.	n. def.	n. def.	n. def.	n. def.	n. def.	n. def.	-4.56987	-1.2684	3.07893		cell part;cytoskeleton;intracellular non-membrane-bounded organelle;intracellular organelle;intracellular part;non-membrane-bounded organelle;organelle	actin cytoskeleton organization;actin filament-based process;actomyosin structure organization;cellular component organization;cellular component organization at cellular level;cellular component organization or biogenesis;cellular component organization or biogenesis at cellular level;cellular process;cytoskeleton organization;organelle organization		89.382	86226000	68954000	7358600	9913300	0	0	0	6	Q08091	Q08091
cAMP-dependent protein kinase catalytic subunit alpha	Prkaca	n. def.	n. def.	n. def.	-0.340057	-0.298762	-0.431754	-0.0646911	-0.467992	-0.508239	0.35095	-0.524832	-0.793607	adenyl nucleotide binding;adenyl ribonucleotide binding;ATP binding;binding;cAMP-dependent protein kinase activity;catalytic activity;cyclic nucleotide-dependent protein kinase activity;kinase activity;nucleotide binding;phosphotransferase activity, alcohol group as acceptor;protein kinase activity;protein serine/threonine kinase activity;purine nucleotide binding;purine ribonucleoside triphospha…	cell part;centrosome;cytoplasmic part;cytoskeletal part;cytosol;intracellular membrane-bounded organelle;intracellular non-membrane-bounded organelle;intracellular organelle;intracellular organelle part;intracellular part;membrane;membrane-bounded organelle;microtubule organizing center;mitochondrion;neuromuscular junction;non-membrane-bounded organelle;nuclear part;nucleoplasm;organelle;organell…	anatomical structure formation involved in morphogenesis;biological regulation;carbohydrate homeostasis;cell maturation;cellular chemical homeostasis;cellular developmental process;cellular glucose homeostasis;cellular homeostasis;cellular macromolecule metabolic process;cellular metabolic process;cellular process;cellular process involved in reproduction;cellular protein metabolic process;cellul…	Amoebiasis;Apoptosis;Bile secretion;Calcium signaling pathway;Chemokine signaling pathway;Dilated cardiomyopathy;Endocrine and other factor-regulated calcium reabsorption;Gap junction;Gastric acid secretion;GnRH signaling pathway;Hedgehog signaling pathway;Insulin signaling pathway;Long-term potentiation;MAPK signaling pathway;Meiosis - yeast;Melanogenesis;Olfactory transduction;Oocyte meiosis;Pr…	106.1	500700000	131390000	341180000	28125000	0	1	1	5	P05132	P05132
cAMP-dependent protein kinase catalytic subunit beta	Prkacb	n. def.	n. def.	n. def.	-0.413326	-1.17987	-1.02242	n. def.	n. def.	n. def.	n. def.	n. def.	n. def.	adenyl nucleotide binding;adenyl ribonucleotide binding;ATP binding;binding;cAMP-dependent protein kinase activity;catalytic activity;cation binding;cyclic nucleotide-dependent protein kinase activity;ion binding;kinase activity;magnesium ion binding;metal ion binding;nucleotide binding;phosphotransferase activity, alcohol group as acceptor;protein kinase activity;protein serine/threonine kinase …	cAMP-dependent protein kinase complex;cell part;centrosome;cytoplasmic part;cytoskeletal part;cytosol;intracellular membrane-bounded organelle;intracellular non-membrane-bounded organelle;intracellular organelle;intracellular organelle part;intracellular part;macromolecular complex;membrane;membrane-bounded organelle;microtubule organizing center;non-membrane-bounded organelle;nucleus;organelle;o…	biological regulation;cAMP-mediated signaling;cell surface receptor linked signaling pathway;cellular process;cellular response to stimulus;cyclic-nucleotide-mediated signaling;G-protein coupled receptor protein signaling pathway;G-protein signaling, coupled to cAMP nucleotide second messenger;G-protein signaling, coupled to cyclic nucleotide second messenger;intracellular signal transduction;neg…	Amoebiasis;Apoptosis;Bile secretion;Calcium signaling pathway;Chemokine signaling pathway;Dilated cardiomyopathy;Endocrine and other factor-regulated calcium reabsorption;Gap junction;Gastric acid secretion;GnRH signaling pathway;Hedgehog signaling pathway;Insulin signaling pathway;Long-term potentiation;MAPK signaling pathway;Meiosis - yeast;Melanogenesis;Olfactory transduction;Oocyte meiosis;Pr…	3.4167	29685000	7736600	20402000	1546400	0	1	0	1	P68181	P68181
cAMP-dependent protein kinase type I-alpha regulatory subunit;cAMP-dependent protein kinase type I-alpha regulatory subunit, N-terminally processed	Prkar1a	n. def.	n. def.	n. def.	-0.754577	-0.376751	1.52502	n. def.	n. def.	n. def.	-1.60025	-0.0925863	1.89247	adenyl nucleotide binding;adenyl ribonucleotide binding;AMP binding;binding;cAMP binding;cAMP-dependent protein kinase regulator activity;cyclic nucleotide binding;enzyme regulator activity;kinase regulator activity;nucleotide binding;protein kinase regulator activity;purine nucleotide binding;purine ribonucleotide binding;ribonucleotide binding	cAMP-dependent protein kinase complex;cell part;cytoplasm;intracellular part;macromolecular complex;membrane;neuromuscular junction;plasma membrane;protein complex;synapse	actin cytoskeleton organization;actin filament-based process;actomyosin structure organization;anatomical structure formation involved in morphogenesis;anatomical structure morphogenesis;biological regulation;cardiac muscle cell proliferation;cell cycle phase;cell cycle process;cell proliferation;cellular component organization;cellular component organization at cellular level;cellular component …	Apoptosis;Insulin signaling pathway	25.882	105560000	41694000	49403000	14460000	0	2	1	6	Q9DBC7;A2AI69;D3Z4L4;D3YTM5;D3Z068;D3Z0V6;P12849	Q9DBC7
cAMP-dependent protein kinase type II-alpha regulatory subunit	Prkar2a	n. def.	n. def.	n. def.	0.335597	-2.57081	-0.291204	0.493852	0.596744	-0.251831	0.930472	0.237197	-0.614646	adenyl nucleotide binding;adenyl ribonucleotide binding;AMP binding;binding;cAMP binding;cAMP-dependent protein kinase regulator activity;catalytic activity;cyclic nucleotide binding;enzyme regulator activity;kinase activity;kinase regulator activity;nucleotide binding;protein kinase regulator activity;purine nucleotide binding;purine ribonucleotide binding;ribonucleotide binding;transferase acti…	cAMP-dependent protein kinase complex;cell part;centrosome;cytoplasm;cytoplasmic part;cytoskeletal part;intracellular non-membrane-bounded organelle;intracellular organelle;intracellular organelle part;intracellular part;macromolecular complex;membrane;microtubule organizing center;non-membrane-bounded organelle;organelle;organelle part;plasma membrane;protein complex	biological regulation;cellular process;cellular response to stimulus;regulation of biological process;regulation of cellular process;response to stimulus;signal transduction	Apoptosis;Insulin signaling pathway	100.24	276930000	65928000	198340000	12669000	0	1	0	8	Q8K1M3;P12367	Q8K1M3;P12367
cAMP-dependent protein kinase type II-beta regulatory subunit	Prkar2b	n. def.	n. def.	n. def.	0.143002	-0.862523	-1.04463	0.440421	0.57657	-0.398931	0.582074	-0.0430661	-0.547173	adenyl nucleotide binding;adenyl ribonucleotide binding;AMP binding;binding;cAMP binding;cAMP-dependent protein kinase regulator activity;cyclic nucleotide binding;enzyme regulator activity;kinase regulator activity;nucleotide binding;protein kinase regulator activity;purine nucleotide binding;purine ribonucleotide binding;ribonucleotide binding	cAMP-dependent protein kinase complex;cell part;centrosome;cytoplasmic part;cytoskeletal part;intracellular non-membrane-bounded organelle;intracellular organelle;intracellular organelle part;intracellular part;macromolecular complex;membrane;membrane part;membrane raft;microtubule organizing center;mitochondrial inner membrane;mitochondrial membrane;mitochondrial part;non-membrane-bounded organe…	anatomical structure morphogenesis;behavior;biological regulation;carboxylic acid metabolic process;cell proliferation;cellular ketone metabolic process;cellular lipid metabolic process;cellular macromolecule metabolic process;cellular metabolic process;cellular process;cellular protein metabolic process;cellular response to stimulus;cognition;developmental process;fatty acid metabolic process;le…	Apoptosis;Insulin signaling pathway	40.863	261570000	63898000	183860000	13808000	0	3	2	7	P31324;H3BK84	P31324;H3BK84
CAP-Gly domain-containing linker protein 1	Clip1	n. def.	n. def.	n. def.	0.765789	-2.49273	-1.09755	-0.721825	-1.92194	-1.24161	-1.38892	-0.756428	-1.09289	binding;cation binding;cytoskeletal protein binding;ion binding;metal ion binding;microtubule binding;nucleic acid binding;protein binding;transition metal ion binding;tubulin binding;zinc ion binding	cell part;cell projection;centrosome;cytoplasmic microtubule;cytoplasmic part;cytoplasmic vesicle membrane;cytoplasmic vesicle part;cytoskeletal part;endosome;intracellular membrane-bounded organelle;intracellular non-membrane-bounded organelle;intracellular organelle;intracellular organelle part;intracellular part;macromolecular complex;macropinosome;membrane;membrane-bounded organelle;microtubu…	biological regulation;cellular component organization;cellular component organization at cellular level;cellular component organization or biogenesis;cellular component organization or biogenesis at cellular level;cellular process;cytoskeleton organization;establishment of localization;microtubule bundle formation;microtubule cytoskeleton organization;microtubule-based process;organelle organizat…		83.366	120350000	41072000	65498000	13782000	0	3	3	13	D3Z2Z1;F8WIA1;Q922J3;D3Z3M7;F6RCU2;Q8C0S5;F7CB97;F6RAY2;Q9Z0H8	D3Z2Z1;F8WIA1;Q922J3;D3Z3M7;F6RCU2;Q8C0S5
Caprin-1	Caprin1	n. def.	n. def.	n. def.	-1.41974	-1.87954	0.582845	-1.32749	-0.198494	-0.152548	0.763752	0.637378	0.098689	binding;nucleic acid binding;RNA binding	cell part;cell projection;cytoplasmic mRNA processing body;cytoplasmic part;cytosol;dendrite;intracellular non-membrane-bounded organelle;intracellular organelle;intracellular part;macromolecular complex;neuron projection;non-membrane-bounded organelle;organelle;ribonucleoprotein complex;RNA granule;stress granule	biological regulation;negative regulation of biological process;negative regulation of biosynthetic process;negative regulation of cellular biosynthetic process;negative regulation of cellular macromolecule biosynthetic process;negative regulation of cellular metabolic process;negative regulation of cellular process;negative regulation of cellular protein metabolic process;negative regulation of …		42.382	338420000	80617000	232930000	24873000	0	4	4	10	Q60865;F6YLI0	Q60865
Carbohydrate sulfotransferase 14	Chst14	n. def.	n. def.	n. def.	-0.62451	0.862511	2.8306	-0.00993102	2.69962	2.82293	-0.523007	3.29762	4.00827	catalytic activity;N-acetylgalactosamine 4-O-sulfotransferase activity;sulfotransferase activity;transferase activity;transferase activity, transferring sulfur-containing groups	cell part;cytoplasmic part;Golgi apparatus part;Golgi membrane;integral to membrane;intracellular organelle part;intracellular part;intrinsic to membrane;membrane;membrane part;organelle membrane;organelle part	biosynthetic process;carbohydrate biosynthetic process;carbohydrate metabolic process;cellular macromolecule metabolic process;cellular metabolic process;cellular process;chondroitin sulfate proteoglycan metabolic process;dermatan sulfate proteoglycan metabolic process;glycoprotein metabolic process;macromolecule metabolic process;metabolic process;primary metabolic process;proteoglycan metabolic…	Glycosaminoglycan biosynthesis - chondroitin sulfate	17.899	57240000	13946000	15704000	27590000	1	2	5	3	Q80V53;A2AQV2	Q80V53;A2AQV2
Carbonic anhydrase 5B, mitochondrial	Ca5b	n. def.	n. def.	n. def.	n. def.	n. def.	n. def.	n. def.	n. def.	n. def.	1.0754	1.0962	-0.641424	binding;carbonate dehydratase activity;carbon-oxygen lyase activity;catalytic activity;cation binding;hydro-lyase activity;ion binding;lyase activity;metal ion binding;transition metal ion binding;zinc ion binding	cell part;cytoplasmic part;intracellular membrane-bounded organelle;intracellular organelle;intracellular part;membrane-bounded organelle;mitochondrion;organelle	cellular metabolic process;cellular process;metabolic process;one-carbon metabolic process;small molecule metabolic process	Nitrogen metabolism	8.8603	61957000	5073800	53087000	3796200	0	0	1	4	Q9QZA0	Q9QZA0
Carbonyl reductase [NADPH] 2	Cbr2	n. def.	n. def.	n. def.	0.585155	1.94388	1.22385	n. def.	n. def.	n. def.	0.438399	1.35055	1.05929	binding;carbonyl reductase (NADPH) activity;catalytic activity;oxidoreductase activity;oxidoreductase activity, acting on CH-OH group of donors;oxidoreductase activity, acting on the CH-OH group of donors, NAD or NADP as acceptor;protein binding;protein self-association	cell part;cytoplasmic part;intracellular membrane-bounded organelle;intracellular organelle;intracellular organelle lumen;intracellular organelle part;intracellular part;membrane-bounded organelle;membrane-enclosed lumen;mitochondrial matrix;mitochondrial part;mitochondrion;organelle;organelle lumen;organelle part	cellular component assembly;cellular component organization;cellular component organization or biogenesis;cellular metabolic process;cellular nitrogen compound metabolic process;cellular process;coenzyme metabolic process;cofactor metabolic process;heterocycle metabolic process;macromolecular complex assembly;macromolecular complex subunit organization;metabolic process;NAD metabolic process;NADH…	Arachidonic acid metabolism	40.641	50794000	11570000	32018000	7205700	1	2	1	2	P08074	P08074
Carbonyl reductase [NADPH] 3	Cbr3	n. def.	n. def.	n. def.	-0.835059	-1.79706	-0.00251244	-0.845728	-1.5156	-0.78411	-1.77201	-2.4907	-0.688776	3-keto sterol reductase activity;binding;carbonyl reductase (NADPH) activity;catalytic activity;coenzyme binding;cofactor binding;NADP binding;NADPH binding;nucleotide binding;oxidoreductase activity;oxidoreductase activity, acting on CH-OH group of donors;oxidoreductase activity, acting on the CH-OH group of donors, NAD or NADP as acceptor	cell part;cytoplasmic part;cytosol;intracellular membrane-bounded organelle;intracellular organelle;intracellular part;membrane-bounded organelle;nucleus;organelle	catabolic process;cellular catabolic process;cellular ketone metabolic process;cellular metabolic process;cellular process;coenzyme catabolic process;coenzyme metabolic process;cofactor catabolic process;cofactor metabolic process;fat-soluble vitamin catabolic process;fat-soluble vitamin metabolic process;ketone catabolic process;metabolic process;phylloquinone catabolic process;phylloquinone met…	Arachidonic acid metabolism	56.308	253440000	138730000	102820000	11883000	0	6	6	11	Q8K354	Q8K354
Carboxylesterase 1C;Carboxylesterase 1D;Carboxylic ester hydrolase	Ces1c;Ces1d;Ces1b	n. def.	n. def.	n. def.	n. def.	n. def.	n. def.	3.34809	3.34653	-0.135412	n. def.	n. def.	n. def.	carboxylesterase activity;carboxylic ester hydrolase activity;catalytic activity;fatty-acyl-ethyl-ester synthase activity;hydrolase activity;hydrolase activity, acting on ester bonds;lipase activity;methyl indole-3-acetate esterase activity;methyl jasmonate esterase activity;methyl salicylate esterase activity;retinyl-palmitate esterase activity;sterol esterase activity;triglyceride lipase activi…	cell part;cytoplasmic part;cytosol;endoplasmic reticulum lumen;endoplasmic reticulum part;extracellular region part;extracellular space;intracellular organelle lumen;intracellular organelle part;intracellular part;lipid particle;membrane-enclosed lumen;organelle lumen;organelle part	acyl-CoA metabolic process;acylglycerol catabolic process;acylglycerol metabolic process;carboxylic acid catabolic process;carboxylic acid metabolic process;catabolic process;cellular catabolic process;cellular component assembly;cellular component organization;cellular component organization or biogenesis;cellular ketone metabolic process;cellular lipid catabolic process;cellular lipid metabolic…	Drug metabolism - other enzymes;Tropane, piperidine and pyridine alkaloid biosynthesis	2.796	135950000	10559000	107740000	17656000	1	1	1	1	P23953;Q8VCT4;D3Z5G7;D3Z298;H3BL34;E9PYP1;Q64176	P23953;Q8VCT4;D3Z5G7
Carnitine O-palmitoyltransferase 1, liver isoform	Cpt1a	n. def.	n. def.	n. def.	n. def.	n. def.	n. def.	n. def.	n. def.	n. def.	1.11823	-0.339327	-2.15733	carnitine O-acyltransferase activity;carnitine O-palmitoyltransferase activity;catalytic activity;O-acyltransferase activity;O-palmitoyltransferase activity;palmitoyltransferase activity;transferase activity;transferase activity, transferring acyl groups;transferase activity, transferring acyl groups other than amino-acyl groups	cell part;cytoplasmic part;integral to membrane;integral to mitochondrial membrane;integral to mitochondrial outer membrane;integral to organelle membrane;intracellular organelle part;intracellular part;intrinsic to membrane;intrinsic to mitochondrial outer membrane;intrinsic to organelle membrane;membrane;membrane part;mitochondrial inner membrane;mitochondrial membrane;mitochondrial membrane pa…	acylglycerol metabolic process;alcohol metabolic process;amine metabolic process;behavior;betaine metabolic process;biological regulation;carbohydrate metabolic process;carboxylic acid catabolic process;carboxylic acid metabolic process;carnitine metabolic process;catabolic process;cellular amine metabolic process;cellular amino acid metabolic process;cellular carbohydrate metabolic process;cellu…	Adipocytokine signaling pathway;Fatty acid metabolism;PPAR signaling pathway	6.3527	6222200	682550	5196100	343530	0	0	0	4	P97742	P97742
Cartilage-associated protein	Crtap	n. def.	n. def.	n. def.	0.438186	3.07029	2.27986	0.947853	3.52243	2.52409	-0.0282339	2.55934	2.69517		cell part;cytoplasmic part;endoplasmic reticulum;extracellular matrix;extracellular region part;intracellular membrane-bounded organelle;intracellular organelle;intracellular part;membrane-bounded organelle;organelle;proteinaceous extracellular matrix	cellular macromolecule metabolic process;cellular metabolic process;cellular process;cellular protein metabolic process;gamete generation;macromolecule metabolic process;macromolecule modification;male gamete generation;metabolic process;multicellular organismal process;multicellular organismal reproductive process;peptidyl-amino acid modification;peptidyl-proline hydroxylation;peptidyl-proline h…		17.859	177520000	41659000	73923000	61941000	0	4	5	6	Q9CYD3	Q9CYD3
Casein kinase II subunit alpha	Csnk2a1	n. def.	n. def.	n. def.	n. def.	n. def.	n. def.	n. def.	n. def.	n. def.	0.836167	0.989938	0.0662615	adenyl nucleotide binding;adenyl ribonucleotide binding;ATP binding;beta-catenin binding;binding;catalytic activity;enzyme regulator activity;kinase activity;nucleotide binding;phosphatase regulator activity;phosphotransferase activity, alcohol group as acceptor;protein binding;protein kinase activity;protein phosphatase regulator activity;protein serine/threonine kinase activity;purine nucleotid…	cell part;intracellular part;macromolecular complex;protein complex;protein kinase CK2 complex	biological regulation;biosynthetic process;cell cycle;cell cycle checkpoint;cell surface receptor linked signaling pathway;cellular biosynthetic process;cellular macromolecule biosynthetic process;cellular macromolecule metabolic process;cellular metabolic process;cellular nitrogen compound metabolic process;cellular process;cellular protein metabolic process;cellular response to stimulus;macromo…	Adherens junction;Circadian rhythm - plant;Measles;Ribosome biogenesis in eukaryotes;Tight junction;Wnt signaling pathway	9.7092	29238000	5081400	18030000	6127500	0	0	0	4	Q60737;A2ANR6;Q6NSS6	Q60737;A2ANR6
Casein kinase II subunit beta	Csnk2b	n. def.	n. def.	n. def.	n. def.	n. def.	n. def.	n. def.	n. def.	n. def.	0.790272	0.801159	0.224164	binding;cation binding;enzyme regulator activity;ion binding;kinase regulator activity;metal ion binding;protein kinase regulator activity	cell part;intracellular part;macromolecular complex;protein complex;protein kinase CK2 complex	biological regulation;cell surface receptor linked signaling pathway;cellular process;cellular response to stimulus;regulation of biological process;regulation of catalytic activity;regulation of cellular metabolic process;regulation of cellular process;regulation of cellular protein metabolic process;regulation of kinase activity;regulation of macromolecule metabolic process;regulation of metabo…	Adherens junction;Circadian rhythm - plant;Measles;Ribosome biogenesis in eukaryotes;Tight junction;Wnt signaling pathway	12.126	30970000	4474300	23587000	2908500	0	0	0	4	G3UXG7;P67871;G3UXU2;G3UZJ5;G3UZA4;G3UZX4	G3UXG7;P67871;G3UXU2;G3UZJ5
Caspase-3;Caspase-3 subunit p17;Caspase-3 subunit p12	Casp3	n. def.	n. def.	n. def.	-0.37329	-0.846247	-0.971572	-0.0788684	-0.106343	0.477781	-0.0622187	0.805127	1.94032	aspartic-type endopeptidase activity;aspartic-type peptidase activity;catalytic activity;cyclin-dependent protein kinase inhibitor activity;cyclin-dependent protein kinase regulator activity;endopeptidase activity;enzyme inhibitor activity;enzyme regulator activity;hydrolase activity;kinase inhibitor activity;kinase regulator activity;peptidase activity;peptidase activity, acting on L-amino acid …	cell part;cytoplasmic part;cytosol;intracellular membrane-bounded organelle;intracellular organelle;intracellular part;membrane-bounded organelle;mitochondrion;nucleus;organelle	anatomical structure development;apoptosis;apoptotic mitochondrial changes;B cell homeostasis;biological regulation;catabolic process;cell death;cell differentiation;cell fate commitment;cellular catabolic process;cellular component organization;cellular component organization at cellular level;cellular component organization or biogenesis;cellular component organization or biogenesis at cellular…	Alzheimer's disease;Amoebiasis;Amyotrophic lateral sclerosis (ALS);Apoptosis;Colorectal cancer;Epithelial cell signaling in Helicobacter pylori infection;Huntington's disease;ko05152;MAPK signaling pathway;Natural killer cell mediated cytotoxicity;p53 signaling pathway;Parkinson's disease;Pathways in cancer;Toxoplasmosis;Viral myocarditis	24.685	335160000	68601000	191920000	74636000	1	4	3	8	P70677	P70677
Caspase-6;Caspase-6 subunit p18;Caspase-6 subunit p11	Casp6	n. def.	n. def.	n. def.	n. def.	n. def.	n. def.	n. def.	n. def.	n. def.	-0.502996	-0.58383	0.41186	catalytic activity;cysteine-type endopeptidase activity;cysteine-type peptidase activity;endopeptidase activity;hydrolase activity;peptidase activity;peptidase activity, acting on L-amino acid peptides	cell part;cytoplasmic part;cytosol;intracellular membrane-bounded organelle;intracellular organelle;intracellular part;membrane-bounded organelle;nucleus;organelle	apoptosis;cell death;cellular process;death;macromolecule metabolic process;metabolic process;primary metabolic process;programmed cell death;protein metabolic process;proteolysis	Apoptosis	12.063	8918200	2849800	5587600	480850	0	1	1	3	O08738	O08738
Caspase-8;Caspase-8 subunit p18;Caspase-8 subunit p10	Casp8	n. def.	n. def.	n. def.	0.852398	1.05262	0.0210533	0.743127	0.98061	0.155231	0.52296	1.89933	1.26903	catalytic activity;cysteine-type endopeptidase activity;cysteine-type endopeptidase activity involved in apoptotic process;cysteine-type peptidase activity;endopeptidase activity;hydrolase activity;peptidase activity;peptidase activity, acting on L-amino acid peptides	CD95 death-inducing signaling complex;cell body;cell part;cell projection;centrosome;cytoplasmic part;cytoskeletal part;cytosol;death-inducing signaling complex;intracellular membrane-bounded organelle;intracellular non-membrane-bounded organelle;intracellular organelle;intracellular organelle part;intracellular part;macromolecular complex;membrane part;membrane raft;membrane-bounded organelle;mi…	activation of caspase activity;anatomical structure development;anatomical structure formation involved in morphogenesis;angiogenesis;biological regulation;cell differentiation;cellular component assembly;cellular component organization;cellular component organization or biogenesis;cellular developmental process;cellular process;cellular response to abiotic stimulus;cellular response to external …	Alzheimer's disease;Apoptosis;Chagas disease (American trypanosomiasis);Huntington's disease;ko05152;NOD-like receptor signaling pathway;p53 signaling pathway;Pathways in cancer;RIG-I-like receptor signaling pathway;Toll-like receptor signaling pathway;Toxoplasmosis;Viral myocarditis	11.091	45881000	11682000	29695000	4505200	0	4	2	3	A0A087WQT6;O89110	A0A087WQT6;O89110
Catechol O-methyltransferase	Comt	n. def.	n. def.	n. def.	-0.624021	0.71079	1.1137	n. def.	n. def.	n. def.	-1.07509	-0.905277	0.453649	binding;catalytic activity;catechol O-methyltransferase activity;cation binding;ion binding;magnesium ion binding;metal ion binding;methyltransferase activity;O-methyltransferase activity;S-adenosylmethionine-dependent methyltransferase activity;transferase activity;transferase activity, transferring one-carbon groups	cell part;cytoplasmic part;integral to membrane;intracellular membrane-bounded organelle;intracellular organelle;intracellular part;intrinsic to membrane;membrane;membrane part;membrane-bounded organelle;mitochondrion;organelle;plasma membrane	alcohol catabolic process;alcohol metabolic process;amine catabolic process;amine metabolic process;behavior;benzene-containing compound metabolic process;biological regulation;catabolic process;catecholamine catabolic process;catecholamine metabolic process;catechol-containing compound catabolic process;catechol-containing compound metabolic process;cellular amine metabolic process;cellular arom…	Betalain biosynthesis;Steroid hormone biosynthesis;Tyrosine metabolism	20.39	82468000	34705000	39487000	8274800	0	4	1	4	O88587;D3Z227	O88587;D3Z227
Catechol O-methyltransferase domain-containing protein 1	Comtd1	n. def.	n. def.	n. def.	n. def.	n. def.	n. def.	n. def.	n. def.	n. def.	n. def.	n. def.	n. def.	catalytic activity;methyltransferase activity;O-methyltransferase activity;transferase activity;transferase activity, transferring one-carbon groups	cell part;cytoplasmic part;integral to membrane;intracellular membrane-bounded organelle;intracellular organelle;intracellular part;intrinsic to membrane;membrane part;membrane-bounded organelle;mitochondrion;organelle			3.8192	3009400	440910	2464900	103570	0	0	0	1	H3BJ37;Q8BIG7	H3BJ37;Q8BIG7
Catenin alpha-2	Ctnna2	n. def.	n. def.	n. def.	n. def.	n. def.	n. def.	n. def.	n. def.	n. def.	n. def.	n. def.	n. def.	structural molecule activity	actin cytoskeleton;adherens junction;anchoring junction;axon;basolateral plasma membrane;cell junction;cell part;cell projection;cell-cell adherens junction;cell-cell junction;cytoplasm;cytoskeleton;intracellular non-membrane-bounded organelle;intracellular organelle;intracellular part;lamellipodium;membrane part;neuron projection;non-membrane-bounded organelle;organelle;plasma membrane part	anatomical structure morphogenesis;axonogenesis;biological adhesion;biological regulation;brain morphogenesis;cell adhesion;cell migration;cell migration in hindbrain;cell motility;cell part morphogenesis;cell projection morphogenesis;cell projection organization;cell-cell adhesion;cellular component morphogenesis;cellular component movement;cellular component organization;cellular component orga…	Adherens junction;Arrhythmogenic right ventricular cardiomyopathy (ARVC);Bacterial invasion of epithelial cells;Endometrial cancer;Leukocyte transendothelial migration;Pathways in cancer;Tight junction	6.6616	8796800	2469000	6071600	256260	0	1	0	1	E0CXB9;Q61301;Q8BS72	E0CXB9;Q61301;Q8BS72
Catenin beta-1	Ctnnb1	n. def.	n. def.	n. def.	n. def.	n. def.	n. def.	n. def.	n. def.	n. def.	n. def.	n. def.	n. def.	alpha-catenin binding;binding;cadherin binding;cell adhesion molecule binding;chromatin binding;DNA binding;double-stranded DNA binding;enzyme binding;kinase binding;nucleic acid binding;nucleic acid binding transcription factor activity;protein binding;protein binding transcription factor activity;protein kinase binding;regulatory region DNA binding;regulatory region nucleic acid binding;sequenc…	adherens junction;anchoring junction;apical part of cell;basolateral plasma membrane;beta-catenin destruction complex;beta-catenin-TCF7L2 complex;catenin complex;catenin-TCF7L2 complex;cell cortex;cell junction;cell part;cell projection;cell projection membrane;cell projection part;cell-cell adherens junction;cell-cell junction;cell-substrate adherens junction;cell-substrate junction;centrosome;c…	adherens junction assembly;adherens junction organization;anatomical structure development;anatomical structure formation involved in morphogenesis;anatomical structure homeostasis;anatomical structure morphogenesis;anterior/posterior axis specification;apoptosis;appendage morphogenesis;artery morphogenesis;axis specification;biological adhesion;biological regulation;biosynthetic process;blood ve…	Adherens junction;Arrhythmogenic right ventricular cardiomyopathy (ARVC);Bacterial invasion of epithelial cells;Basal cell carcinoma;Colorectal cancer;Endometrial cancer;Focal adhesion;Leukocyte transendothelial migration;Melanogenesis;Pathogenic Escherichia coli infection;Pathways in cancer;Prostate cancer;Thyroid cancer;Tight junction;Wnt signaling pathway	3.2767	6018700	834230	4928300	256180	0	0	0	1	Q02248;F6QZ47;E9Q6A9	Q02248;F6QZ47;E9Q6A9
Catenin delta-1	Ctnnd1	n. def.	n. def.	n. def.	n. def.	n. def.	n. def.	n. def.	n. def.	n. def.	0.782912	1.29883	0.689836		adherens junction;anchoring junction;cell junction;cell part;cell projection;cell-cell adherens junction;cell-cell junction;cytoplasm;cytoplasmic part;cytosol;intracellular membrane-bounded organelle;intracellular organelle;intracellular part;lamellipodium;membrane;membrane-bounded organelle;midbody;nucleus;organelle;plasma membrane	anatomical structure morphogenesis;biological adhesion;biological regulation;biosynthetic process;cell adhesion;cell differentiation;cell differentiation involved in salivary gland development;cell surface receptor linked signaling pathway;cell-cell adhesion;cellular biosynthetic process;cellular developmental process;cellular macromolecule biosynthetic process;cellular macromolecule metabolic pr…	Adherens junction;Leukocyte transendothelial migration	6.8485	22609000	3659400	13202000	5747800	0	0	1	4	E9Q8Z4;E9Q8Z9;D3Z2H2;E9Q903;E9Q901;E9Q904;G3X9V2;E9Q8Z5;E9Q8Z6;E9Q8Z8;P30999;D3Z2H7;E9Q986;D3Z7H6;E9Q906;E9Q907;E9Q905	E9Q8Z4;E9Q8Z9;D3Z2H2;E9Q903;E9Q901;E9Q904;G3X9V2;E9Q8Z5;E9Q8Z6;E9Q8Z8;P30999;D3Z2H7;E9Q986;D3Z7H6;E9Q906;E9Q907;E9Q905
Cathepsin S	Ctss	n. def.	n. def.	n. def.	n. def.	n. def.	n. def.	n. def.	n. def.	n. def.	-5.56265	-2.03027	3.48052	catalytic activity;cysteine-type peptidase activity;hydrolase activity;peptidase activity;peptidase activity, acting on L-amino acid peptides	cell part;cytoplasmic part;early endosome lumen;endosomal part;endosome lumen;intracellular membrane-bounded organelle;intracellular organelle;intracellular organelle lumen;intracellular organelle part;intracellular part;lysosome;lytic vacuole;membrane;membrane-bounded organelle;membrane-enclosed lumen;organelle;organelle lumen;organelle part;vacuole	adaptive immune response;cellular process;cellular response to chemical stimulus;cellular response to endogenous stimulus;cellular response to hormone stimulus;cellular response to organic substance;cellular response to stimulus;cellular response to thyroid hormone stimulus;immune response;immune system process;macromolecule metabolic process;metabolic process;primary metabolic process;protein me…		134.67	1680600000	1564800000	69900000	45926000	0	0	0	11	F6WR04;O70370	F6WR04;O70370
Cation-dependent mannose-6-phosphate receptor	M6pr	n. def.	n. def.	n. def.	n. def.	n. def.	n. def.	n. def.	n. def.	n. def.	0.585924	0.858538	0.333996	binding;carbohydrate binding;carbohydrate transmembrane transporter activity;hexose transmembrane transporter activity;mannose binding;mannose transmembrane transporter activity;monosaccharide binding;monosaccharide transmembrane transporter activity;substrate-specific transmembrane transporter activity;substrate-specific transporter activity;sugar binding;sugar transmembrane transporter activity…	cell part;cell surface;cytoplasmic part;endosome;integral to membrane;intracellular membrane-bounded organelle;intracellular organelle;intracellular organelle part;intracellular part;intrinsic to membrane;late endosome;lysosomal membrane;membrane;membrane part;membrane-bounded organelle;organelle;organelle membrane;organelle part;vacuolar membrane;vacuolar part	establishment of localization;establishment of localization in cell;establishment of protein localization;intracellular protein transport;intracellular transport;protein transport;transport	Lysosome;Phagosome	10.306	18891000	3270300	13376000	2244400	0	0	0	2	P24668	P24668
Cation-independent mannose-6-phosphate receptor	Igf2r	n. def.	n. def.	n. def.	-1.14519	-2.06788	-0.835754	-1.81147	-4.15411	-2.18475	1.61131	-0.593833	-5.02327	binding;carbohydrate binding;glycoprotein binding;mannose binding;monosaccharide binding;phosphoprotein binding;protein binding;sugar binding;transporter activity	cell part;cell surface;clathrin-coated vesicle;coated vesicle;cytoplasmic membrane-bounded vesicle;cytoplasmic part;cytoplasmic vesicle;endocytic vesicle;endosome;Golgi apparatus part;Golgi-associated vesicle;integral to membrane;intracellular membrane-bounded organelle;intracellular organelle;intracellular organelle part;intracellular part;intrinsic to membrane;lysosomal membrane;membrane;membra…		Lysosome	111.18	272480000	114830000	142250000	15391000	1	12	3	35	Q07113;F6SFP4	Q07113
Caveolin;Caveolin-1	Cav1	n. def.	n. def.	n. def.	n. def.	n. def.	n. def.	n. def.	n. def.	n. def.	0.918844	0.940054	0.0992279	enzyme activator activity;enzyme regulator activity;peptidase activator activity;peptidase regulator activity;structural molecule activity	acrosomal membrane;apical plasma membrane;basolateral plasma membrane;caveola;cell cortex;cell part;cell projection;cilium;cytoplasmic part;cytoplasmic vesicle membrane;cytoplasmic vesicle part;endoplasmic reticulum;endosome;Golgi apparatus;Golgi apparatus part;Golgi membrane;integral to membrane;integral to plasma membrane;intracellular membrane-bounded organelle;intracellular organelle;intracel…	acylglycerol metabolic process;anatomical structure development;anatomical structure formation involved in morphogenesis;angiogenesis;biological regulation;body fluid secretion;calcium ion homeostasis;calcium ion transport;cation homeostasis;cation transport;caveola assembly;caveolin-mediated endocytosis;cell communication;cell differentiation;cellular calcium ion homeostasis;cellular cation home…	Bacterial invasion of epithelial cells;Endocytosis;Focal adhesion;Viral myocarditis	5.4171	60573000	7966600	48602000	4004700	0	0	0	2	D3Z148;P49817;D3Z0J2;H3BKG0;H3BLK5	D3Z148;P49817;D3Z0J2;H3BKG0;H3BLK5
Caveolin-2	Cav2	n. def.	n. def.	n. def.	n. def.	n. def.	n. def.	n. def.	n. def.	n. def.	1.13179	2.69001	1.53511	binding;D1 dopamine receptor binding;dopamine receptor binding;G-protein-coupled receptor binding;protein binding;receptor binding	acrosomal membrane;caveola;cell part;cell surface;cytoplasmic membrane-bounded vesicle;cytoplasmic part;cytoplasmic vesicle;cytoplasmic vesicle membrane;cytoplasmic vesicle part;cytosol;extrinsic to internal side of plasma membrane;extrinsic to membrane;extrinsic to plasma membrane;Golgi apparatus part;Golgi membrane;integral to membrane;integral to plasma membrane;intracellular membrane-bounded …	anatomical structure development;biological regulation;caveola assembly;cell communication;cell development;cell-cell signaling;cellular component assembly;cellular component assembly at cellular level;cellular component organization;cellular component organization at cellular level;cellular component organization or biogenesis;cellular component organization or biogenesis at cellular level;cellu…	Bacterial invasion of epithelial cells;Endocytosis;Focal adhesion	10.593	8258500	792640	5807200	1658700	0	0	0	3	Q9WVC3	Q9WVC3
C-C motif chemokine 2	Ccl2	n. def.	n. def.	n. def.	n. def.	n. def.	n. def.	3.8496	4.7615	1.70562	-0.564222	2.16211	2.77539	binding;carbohydrate binding;glycosaminoglycan binding;G-protein-coupled receptor binding;heparin binding;pattern binding;polysaccharide binding;protein binding;receptor binding	cell body;cell part;cytoplasm;extracellular region part;extracellular space;intracellular part;neuronal cell body	aging;anatomical structure formation involved in morphogenesis;anatomical structure morphogenesis;angiogenesis;astrocyte cell migration;biological regulation;calcium ion homeostasis;cation homeostasis;cell chemotaxis;cell migration;cell motility;cell surface receptor linked signaling pathway;cellular calcium ion homeostasis;cellular cation homeostasis;cellular chemical homeostasis;cellular compon…	Chemokine signaling pathway;Cytokine-cytokine receptor interaction	5.7459	190630000	28877000	94375000	67379000	0	0	2	2	P10148	P10148
C-C motif chemokine 5	Ccl5	n. def.	n. def.	n. def.	n. def.	n. def.	n. def.	n. def.	n. def.	n. def.	n. def.	n. def.	n. def.	binding;catalytic activity;CCR chemokine receptor binding;CCR1 chemokine receptor binding;CCR5 chemokine receptor binding;chemoattractant activity;chemokine activity;chemokine receptor antagonist activity;chemokine receptor binding;cytokine activity;cytokine receptor binding;enzyme activator activity;enzyme regulator activity;G-protein-coupled receptor binding;hydrolase activity;hydrolase activit…	cell part;cytoplasm;extracellular region part;extracellular space;intracellular part	activation of phospholipase D activity;biological adhesion;biological regulation;calcium ion homeostasis;calcium ion transport;cation homeostasis;cation transport;cell activation;cell adhesion;cell chemotaxis;cell communication;cell migration;cell motility;cell surface receptor linked signaling pathway;cell-cell adhesion;cell-cell signaling;cellular calcium ion homeostasis;cellular cation homeost…	Chagas disease (American trypanosomiasis);Chemokine signaling pathway;Cytokine-cytokine receptor interaction;Cytosolic DNA-sensing pathway;Epithelial cell signaling in Helicobacter pylori infection;NOD-like receptor signaling pathway;Prion diseases;Rheumatoid arthritis;Toll-like receptor signaling pathway	5.4512	0	0	0	0	0	0	0	1	P30882	P30882
C-C motif chemokine 7	Ccl7	n. def.	n. def.	n. def.	4.13068	5.46594	1.78149	4.3572	5.76184	1.38692	3.05076	5.26168	2.13921	binding;carbohydrate binding;glycosaminoglycan binding;heparin binding;pattern binding;polysaccharide binding	extracellular region part;extracellular space	biological regulation;cell chemotaxis;cell migration;cell motility;cellular component movement;cellular component organization;cellular component organization at cellular level;cellular component organization or biogenesis;cellular component organization or biogenesis at cellular level;cellular process;cellular response to chemical stimulus;cellular response to ethanol;cellular response to organi…	Chemokine signaling pathway;Cytokine-cytokine receptor interaction	14.522	127340000	6211400	86217000	34908000	0	2	3	4	Q03366	Q03366
C-C motif chemokine 8	Ccl8	n. def.	n. def.	n. def.	n. def.	n. def.	n. def.	n. def.	n. def.	n. def.	0.138683	0.838589	0.707083	binding;carbohydrate binding;glycosaminoglycan binding;heparin binding;pattern binding;polysaccharide binding	extracellular region part;extracellular space	chemotaxis;defense response;immune response;immune system process;inflammatory response;locomotion;response to chemical stimulus;response to external stimulus;response to stimulus;response to stress;response to wounding;taxis	Chemokine signaling pathway;Cytokine-cytokine receptor interaction	6.5932	8988200	1316100	6490900	1181200	0	0	0	2	Q9Z121	Q9Z121
C-C motif chemokine 9;CCL9(29-101);CCL9(30-101);CCL9(31-101)	Ccl9	n. def.	n. def.	n. def.	n. def.	n. def.	n. def.	n. def.	n. def.	n. def.	-3.82439	-3.85713	0.981268		extracellular region part;extracellular space	chemotaxis;immune response;immune system process;locomotion;response to chemical stimulus;response to external stimulus;response to stimulus;taxis	Chemokine signaling pathway;Cytokine-cytokine receptor interaction	17.023	159800000	131800000	19458000	8547100	0	1	0	7	P51670	P51670
CCA tRNA nucleotidyltransferase 1, mitochondrial	Trnt1	n. def.	n. def.	n. def.	-0.985073	-1.0159	-0.379057	-0.778185	-0.682789	-0.0816138	0.595504	0.19862	-0.133132	adenyl nucleotide binding;adenyl ribonucleotide binding;adenylyltransferase activity;ATP binding;binding;catalytic activity;nucleic acid binding;nucleotide binding;nucleotidyltransferase activity;purine nucleotide binding;purine ribonucleoside triphosphate binding;purine ribonucleotide binding;ribonucleotide binding;RNA binding;transferase activity;transferase activity, transferring phosphorus-co…	cell part;centrosome;cytoplasmic part;cytoskeletal part;intracellular membrane-bounded organelle;intracellular non-membrane-bounded organelle;intracellular organelle;intracellular organelle part;intracellular part;membrane-bounded organelle;microtubule organizing center;mitochondrion;non-membrane-bounded organelle;organelle;organelle part	cellular macromolecule metabolic process;cellular metabolic process;cellular nitrogen compound metabolic process;cellular process;macromolecule metabolic process;metabolic process;ncRNA 3'-end processing;ncRNA metabolic process;ncRNA processing;nitrogen compound metabolic process;nucleic acid metabolic process;nucleobase-containing compound metabolic process;primary metabolic process;RNA 3'-end p…	RNA transport	80.393	438990000	155380000	249940000	33665000	0	5	12	13	Q8K1J6	Q8K1J6
CCR4-NOT transcription complex subunit 1	Cnot1	n. def.	n. def.	n. def.	n. def.	n. def.	n. def.	n. def.	n. def.	n. def.	0.603407	-0.570422	-1.47393	binding;estrogen receptor binding;hormone receptor binding;nuclear hormone receptor binding;protein binding;receptor binding;retinoic acid receptor binding;steroid hormone receptor binding;transcription factor binding	CCR4-NOT complex;cell part;cytoplasmic mRNA processing body;cytoplasmic part;intracellular membrane-bounded organelle;intracellular non-membrane-bounded organelle;intracellular organelle;intracellular organelle part;intracellular part;macromolecular complex;membrane;membrane-bounded organelle;microbody;microbody membrane;microbody part;non-membrane-bounded organelle;nuclear part;nucleoplasm part;…	biological regulation;biosynthetic process;cell differentiation;cellular biosynthetic process;cellular developmental process;cellular macromolecule biosynthetic process;cellular macromolecule metabolic process;cellular metabolic process;cellular nitrogen compound metabolic process;cellular process;developmental process;gene silencing;gene silencing by RNA;macromolecule biosynthetic process;macrom…	RNA degradation	45.046	108750000	19352000	81207000	8185800	0	2	1	12	B7ZWL1;Q6ZQ08	B7ZWL1;Q6ZQ08
CCR4-NOT transcription complex subunit 10	Cnot10	n. def.	n. def.	n. def.	n. def.	n. def.	n. def.	n. def.	n. def.	n. def.	0.499068	0.608147	-0.103116		CCR4-NOT complex;cell part;cytoplasm;intracellular membrane-bounded organelle;intracellular organelle;intracellular organelle part;intracellular part;macromolecular complex;membrane-bounded organelle;nuclear part;nucleoplasm part;nucleus;organelle;organelle part;protein complex;transcription factor complex	biological regulation;biosynthetic process;cellular biosynthetic process;cellular macromolecule biosynthetic process;cellular macromolecule metabolic process;cellular metabolic process;cellular nitrogen compound metabolic process;cellular process;gene silencing;gene silencing by RNA;macromolecule biosynthetic process;macromolecule metabolic process;metabolic process;negative regulation of biologi…	RNA degradation	4.9359	7004900	1192800	5555800	256320	0	0	0	2	Q8BH15	Q8BH15
CCR4-NOT transcription complex subunit 3	Cnot3	n. def.	n. def.	n. def.	n. def.	n. def.	n. def.	0.554147	0.353888	0.0641931	0.839557	1.47545	0.832039		CCR4-NOT complex;cell part;cytoplasmic mRNA processing body;cytoplasmic part;intracellular membrane-bounded organelle;intracellular non-membrane-bounded organelle;intracellular organelle;intracellular organelle part;intracellular part;macromolecular complex;membrane-bounded organelle;non-membrane-bounded organelle;nuclear part;nucleoplasm part;nucleus;organelle;organelle part;protein complex;ribo…	biological regulation;biosynthetic process;cell differentiation;cellular biosynthetic process;cellular developmental process;cellular macromolecule biosynthetic process;cellular macromolecule metabolic process;cellular metabolic process;cellular nitrogen compound metabolic process;cellular process;developmental process;gene silencing;gene silencing by RNA;macromolecule biosynthetic process;macrom…	RNA degradation	40.768	76962000	14802000	54310000	7850800	0	0	3	5	Q8K0V4;F6YBV1	Q8K0V4;F6YBV1
CCR4-NOT transcription complex subunit 8	Cnot8	n. def.	n. def.	n. def.	n. def.	n. def.	n. def.	n. def.	n. def.	n. def.	0.41565	0.221815	0.870266	3'-5' exonuclease activity;3'-5'-exoribonuclease activity;binding;catalytic activity;cation binding;exonuclease activity;exonuclease activity, active with either ribo- or deoxyribonucleic acids and producing 5'-phosphomonoesters;exoribonuclease activity;exoribonuclease activity, producing 5'-phosphomonoesters;hydrolase activity;hydrolase activity, acting on ester bonds;ion binding;metal ion bindi…	CCR4-NOT complex;cell part;cytoplasm;intracellular membrane-bounded organelle;intracellular organelle;intracellular organelle part;intracellular part;macromolecular complex;membrane-bounded organelle;nuclear part;nucleoplasm part;nucleus;organelle;organelle part;protein complex;transcription factor complex	biological regulation;biosynthetic process;catabolic process;cellular biosynthetic process;cellular catabolic process;cellular macromolecule biosynthetic process;cellular macromolecule catabolic process;cellular macromolecule metabolic process;cellular metabolic process;cellular nitrogen compound metabolic process;cellular process;exonucleolytic nuclear-transcribed mRNA catabolic process involved…	RNA degradation	9.2311	14746000	5302900	8315200	1127600	0	0	0	3	Q9D8X5;A2AFQ7	Q9D8X5
CD109 antigen	Cd109	n. def.	n. def.	n. def.	-0.327077	-1.20653	-0.778383	-0.0305456	-0.34975	-0.237456	1.78873	0.506703	-2.0265	endopeptidase inhibitor activity;endopeptidase regulator activity;enzyme inhibitor activity;enzyme regulator activity;peptidase inhibitor activity;peptidase regulator activity;serine-type endopeptidase inhibitor activity	anchored to membrane;cell part;extracellular region part;extracellular space;intrinsic to membrane;membrane;membrane part;plasma membrane	biological regulation;negative regulation of catalytic activity;negative regulation of endopeptidase activity;negative regulation of hydrolase activity;negative regulation of molecular function;negative regulation of peptidase activity;regulation of biological process;regulation of catalytic activity;regulation of endopeptidase activity;regulation of hydrolase activity;regulation of metabolic pro…		89.784	286550000	56474000	187170000	42909000	0	11	7	23	Q8R422	Q8R422
CD166 antigen	Alcam	n. def.	n. def.	n. def.	-1.13885	3.04413	5.82861	-3.79847	-0.989363	2.69294	n. def.	n. def.	n. def.		axon;cell body;cell part;cell projection;external side of plasma membrane;integral to membrane;intrinsic to membrane;membrane part;neuron projection;neuronal cell body;plasma membrane part	axon guidance;biological adhesion;cell adhesion;cellular process;chemotaxis;locomotion;motor axon guidance;response to chemical stimulus;response to external stimulus;response to stimulus;taxis	Cell adhesion molecules (CAMs)	7.8411	25256000	16293000	3975800	4987400	0	3	4	0	E9Q4G8;E9Q3Q6;Q61490;Q5MPX5;F6QH25	E9Q4G8;E9Q3Q6;Q61490;Q5MPX5
CD180 antigen	Cd180	n. def.	n. def.	n. def.	n. def.	n. def.	n. def.	n. def.	n. def.	n. def.	-5.38932	-2.87832	2.09565		cell part;integral to membrane;intrinsic to membrane;membrane;membrane part;plasma membrane	B cell activation;B cell activation involved in immune response;B cell proliferation;B cell proliferation involved in immune response;biological regulation;cell activation;cell activation involved in immune response;cell proliferation;cellular process;cellular response to biotic stimulus;cellular response to lipopolysaccharide;cellular response to molecule of bacterial origin;cellular response to…		64.44	155960000	110470000	37729000	7759300	0	0	0	12	Q62192	Q62192
CD2-associated protein	Cd2ap	n. def.	n. def.	n. def.	n. def.	n. def.	n. def.	-0.380897	-0.276345	0.758047	0.0663992	n. def.	n. def.		cell cortex;cell part;cell projection;cytoplasmic part;cytoskeletal part;cytosol;filamentous actin;intracellular non-membrane-bounded organelle;intracellular organelle;intracellular organelle part;intracellular part;macromolecular complex;membrane;non-membrane-bounded organelle;nuclear part;nucleolus;organelle;organelle part;plasma membrane;protein complex;ruffle	cell cycle phase;cell cycle process;cell division;cellular component organization;cellular component organization at cellular level;cellular component organization or biogenesis;cellular component organization or biogenesis at cellular level;cellular process;mitosis;nuclear division;organelle fission;organelle organization	Bacterial invasion of epithelial cells	5.3343	9114300	4865500	3457800	790940	0	2	3	1	Q9JLQ0	Q9JLQ0
CD44 antigen	Cd44	n. def.	n. def.	n. def.	n. def.	n. def.	n. def.	1.03189	1.16774	0.207768	-0.443105	1.00791	1.36429	binding;carbohydrate binding;catalytic activity;glycosaminoglycan binding;hexosaminidase activity;hyaluronic acid binding;hyalurononglucosaminidase activity;hydrolase activity;hydrolase activity, acting on glycosyl bonds;hydrolase activity, hydrolyzing O-glycosyl compounds;molecular transducer activity;pattern binding;polysaccharide binding;receptor activity;signal transducer activity;signaling r…	basolateral plasma membrane;cell part;external side of plasma membrane;integral to membrane;intrinsic to membrane;membrane part;plasma membrane part	amine metabolic process;aminoglycan catabolic process;aminoglycan metabolic process;anatomical structure development;anatomical structure morphogenesis;biological adhesion;biological regulation;branching involved in prostate gland morphogenesis;branching involved in ureteric bud morphogenesis;branching morphogenesis of a tube;carbohydrate catabolic process;carbohydrate metabolic process;cartilage…	ECM-receptor interaction;Hematopoietic cell lineage;Shigellosis	5.1369	102020000	25474000	66325000	10225000	0	1	2	2	Q3U8S1;A2APM5;A2APM3;A2APM4;E9QKM8;Q80X37;A2APM1;A2APM2;P15379	Q3U8S1;A2APM5;A2APM3;A2APM4;E9QKM8;Q80X37;A2APM1;A2APM2;P15379
CD5 antigen-like	Cd5l	n. def.	n. def.	n. def.	n. def.	n. def.	n. def.	n. def.	n. def.	n. def.	-5.60521	-3.09283	2.05057	cargo receptor activity;receptor activity;scavenger receptor activity	cell part;extracellular region;membrane	apoptosis;cell death;cellular process;death;programmed cell death		20.203	41958000	38600000	1662000	1696400	0	0	0	9	Q9QWK4	Q9QWK4
CD81 antigen	Cd81	n. def.	n. def.	n. def.	-0.00781167	0.302524	-0.0803929	0.232661	1.80054	1.70009	-0.0285429	1.7461	1.75202		cell part;immunological synapse;integral to membrane;integral to plasma membrane;intrinsic to membrane;intrinsic to plasma membrane;membrane part;plasma membrane part	activation of MAPK activity;biological regulation;biosynthetic process;cellular biosynthetic process;cellular lipid metabolic process;cellular macromolecule metabolic process;cellular metabolic process;cellular process;cellular protein metabolic process;glycerolipid biosynthetic process;glycerolipid metabolic process;glycerophospholipid biosynthetic process;glycerophospholipid metabolic process;l…	B cell receptor signaling pathway;Hepatitis C;Malaria	16.521	112420000	37723000	56707000	17990000	1	2	2	2	P35762	P35762
CD9 antigen	Cd9	n. def.	n. def.	n. def.	n. def.	n. def.	n. def.	n. def.	n. def.	n. def.	n. def.	n. def.	n. def.		apical plasma membrane;cell part;external side of plasma membrane;integral to membrane;intrinsic to membrane;membrane part;plasma membrane part	anatomical structure development;anatomical structure formation involved in morphogenesis;biological adhesion;biological regulation;brain development;cell adhesion;cell development;cell junction assembly;cell junction organization;cell-cell junction assembly;cell-cell junction organization;cellular component assembly;cellular component assembly at cellular level;cellular component assembly involv…	Hematopoietic cell lineage	3.2813	7113100	1258900	3482400	2371800	0	0	0	1	P40240	P40240
Cdc42-interacting protein 4	Trip10	n. def.	n. def.	n. def.	n. def.	n. def.	n. def.	-1.11185	-1.73317	-0.889717	0.640806	n. def.	n. def.	binding;lipid binding	cell cortex;cell part;cell projection;cytoplasmic part;cytoskeletal part;Golgi apparatus;intracellular membrane-bounded organelle;intracellular organelle;intracellular organelle part;intracellular part;lysosome;lytic vacuole;macromolecular complex;membrane part;membrane-bounded organelle;microtubule;organelle;organelle part;phagocytic cup;plasma membrane part;protein complex;vacuole	cellular component organization;cellular component organization or biogenesis;cellular membrane organization;cellular process;endocytosis;establishment of localization;membrane invagination;membrane organization;transport;vesicle-mediated transport	Insulin signaling pathway	12.662	20873000	6876500	12628000	1368000	0	1	2	2	Q8CJ53	Q8CJ53
CDGSH iron-sulfur domain-containing protein 1	Cisd1	n. def.	n. def.	n. def.	n. def.	n. def.	n. def.	n. def.	n. def.	n. def.	1.04299	-0.314625	-1.10852	2 iron, 2 sulfur cluster binding;binding;cation binding;ion binding;iron ion binding;iron-sulfur cluster binding;metal cluster binding;metal ion binding;transition metal ion binding	cell part;cytoplasmic part;integral to membrane;intracellular organelle part;intracellular part;intrinsic to membrane;membrane;membrane part;mitochondrial membrane;mitochondrial outer membrane;mitochondrial part;organelle membrane;organelle outer membrane;organelle part;outer membrane	biological regulation;regulation of biological process;regulation of cellular metabolic process;regulation of cellular process;regulation of cellular respiration;regulation of generation of precursor metabolites and energy;regulation of metabolic process		38.889	67251000	8350300	53212000	5688700	0	0	0	4	Q91WS0	Q91WS0
CDK5 regulatory subunit-associated protein 3	Cdk5rap3	n. def.	n. def.	n. def.	n. def.	n. def.	n. def.	n. def.	n. def.	n. def.	n. def.	n. def.	n. def.			biological regulation;positive regulation of biological process;positive regulation of biosynthetic process;positive regulation of cellular biosynthetic process;positive regulation of cellular metabolic process;positive regulation of cellular process;positive regulation of gene expression;positive regulation of macromolecule biosynthetic process;positive regulation of macromolecule metabolic proc…		3.3206	2263400	1639900	443780	179710	0	1	1	0	Q99LM2	Q99LM2
CDKN2A-interacting protein	Cdkn2aip	n. def.	n. def.	n. def.	n. def.	n. def.	n. def.	n. def.	n. def.	n. def.	1.13396	0.147958	-0.993867	binding;double-stranded RNA binding;nucleic acid binding;RNA binding	cell part;granular component;intracellular membrane-bounded organelle;intracellular organelle;intracellular organelle part;intracellular part;membrane-bounded organelle;nuclear part;nucleolar part;nucleoplasm;nucleus;organelle;organelle part	biological regulation;negative regulation of biological process;negative regulation of cell growth;negative regulation of cellular process;negative regulation of growth;positive regulation of biological process;positive regulation of cell communication;positive regulation of cellular process;positive regulation of response to stimulus;positive regulation of signal transduction;positive regulation…		30.08	24767000	2666100	21269000	832120	0	0	0	3	Q8BI72	Q8BI72
CDKN2AIP N-terminal-like protein	Cdkn2aipnl	n. def.	n. def.	n. def.	n. def.	n. def.	n. def.	n. def.	n. def.	n. def.	n. def.	n. def.	n. def.					6.587	1905100	0	1905100	0	0	0	0	1	Q9D211	Q9D211
Cell adhesion molecule-related/down-regulated by oncogenes	Cdon	n. def.	n. def.	n. def.	n. def.	n. def.	n. def.	-0.647558	-0.0737121	0.833497	n. def.	n. def.	n. def.		cell part;cell surface;integral to membrane;integral to plasma membrane;intrinsic to membrane;intrinsic to plasma membrane;membrane part;plasma membrane part	anatomical structure development;anatomical structure formation involved in morphogenesis;anatomical structure morphogenesis;anterior/posterior pattern specification;biological adhesion;biological regulation;body morphogenesis;cell adhesion;cell differentiation;cell fate specification;cell surface receptor linked signaling pathway;cell-cell adhesion;cellular developmental process;cellular process…		3.1509	22039000	10553000	7435400	4050700	0	1	1	0	Q3TZM7;Q32MD9	Q3TZM7;Q32MD9
Cell cycle and apoptosis regulator protein 2	Ccar2	n. def.	n. def.	n. def.	n. def.	n. def.	n. def.	n. def.	n. def.	n. def.	0.684729	-0.970469	-0.148049	basal RNA polymerase II transcription machinery binding;basal transcription machinery binding;binding;enzyme binding;enzyme inhibitor activity;enzyme regulator activity;protein binding;RNA polymerase binding;RNA polymerase core enzyme binding;RNA polymerase II core binding	cell part;cytoplasmic part;intracellular organelle lumen;intracellular organelle part;intracellular part;macromolecular complex;membrane-enclosed lumen;mitochondrial matrix;mitochondrial part;nuclear part;organelle lumen;organelle part;ribonucleoprotein complex;spliceosomal complex	apoptosis;biological regulation;cell death;cellular macromolecule metabolic process;cellular metabolic process;cellular nitrogen compound metabolic process;cellular process;death;macromolecule metabolic process;metabolic process;mRNA metabolic process;mRNA processing;nitrogen compound metabolic process;nucleic acid metabolic process;nucleobase-containing compound metabolic process;positive regula…		4.723	13445000	3387800	9521800	535810	0	0	0	3	Q8VDP4	Q8VDP4
Cell differentiation protein RCD1 homolog	Rqcd1	n. def.	n. def.	n. def.	n. def.	n. def.	n. def.	n. def.	n. def.	n. def.	0.564817	2.28259	1.98346		CCR4-NOT complex;cell part;cytoplasmic mRNA processing body;cytoplasmic part;intracellular membrane-bounded organelle;intracellular non-membrane-bounded organelle;intracellular organelle;intracellular organelle part;intracellular part;macromolecular complex;membrane-bounded organelle;non-membrane-bounded organelle;nuclear part;nucleoplasm part;nucleus;organelle;organelle part;protein complex;ribo…	biological regulation;biosynthetic process;cell surface receptor linked signaling pathway;cellular biosynthetic process;cellular macromolecule biosynthetic process;cellular macromolecule metabolic process;cellular metabolic process;cellular nitrogen compound metabolic process;cellular process;cellular response to chemical stimulus;cellular response to cytokine stimulus;cellular response to organi…	RNA degradation	13.419	12307000	1221400	6127400	4958100	0	0	0	2	Q9JKY0	Q9JKY0
Cell division cycle and apoptosis regulator protein 1	Ccar1	n. def.	n. def.	n. def.	n. def.	n. def.	n. def.	n. def.	n. def.	n. def.	n. def.	n. def.	n. def.	binding;ligand-dependent nuclear receptor transcription coactivator activity;nucleic acid binding;protein binding transcription factor activity;transcription coactivator activity;transcription cofactor activity;transcription factor binding transcription factor activity	cell part;cytoplasmic part;intracellular part;perinuclear region of cytoplasm	apoptosis;biological regulation;biosynthetic process;cell cycle;cell death;cellular biosynthetic process;cellular macromolecule biosynthetic process;cellular macromolecule metabolic process;cellular metabolic process;cellular nitrogen compound metabolic process;cellular process;death;macromolecule biosynthetic process;macromolecule metabolic process;metabolic process;nitrogen compound metabolic p…		5.6268	1542300	238150	1278600	25544	0	0	0	1	Q8CH18	Q8CH18
Centrosomal protein of 170 kDa	Cep170	n. def.	n. def.	n. def.	n. def.	n. def.	n. def.	n. def.	n. def.	n. def.	0.927745	0.420401	-0.0689978		cell part;centriole;centrosome;cytoplasmic part;cytoskeletal part;intracellular non-membrane-bounded organelle;intracellular organelle;intracellular organelle part;intracellular part;macromolecular complex;microtubule;microtubule organizing center;microtubule organizing center part;non-membrane-bounded organelle;organelle;organelle part;protein complex;spindle			31.078	77030000	10355000	64053000	2621600	0	1	0	4	H7BX26;Q6A065;Q80U49	H7BX26;Q6A065
Charged multivesicular body protein 1b-2;Charged multivesicular body protein 1b-1	Chmp1b2;Chmp1b1	n. def.	n. def.	n. def.	n. def.	n. def.	n. def.	-0.922265	-1.31757	-0.283878	n. def.	n. def.	n. def.		cell part;cytoplasmic part;cytosol;endosomal part;endosome membrane;intracellular organelle part;intracellular part;late endosome membrane;membrane;organelle membrane;organelle part	cell cycle;cell division;cellular process;establishment of localization;establishment of protein localization;protein transport;transport	Endocytosis	2.9189	8184600	4451900	3277900	454710	0	0	1	1	Q9CQD4;Q99LU0	Q9CQD4;Q99LU0
Charged multivesicular body protein 3	Chmp3	n. def.	n. def.	n. def.	n. def.	n. def.	n. def.	0.147828	0.302758	0.161178	-0.602482	-0.217088	0.170694	binding;lipid binding;phosphatidylinositol binding;phosphatidylinositol-4,5-bisphosphate binding;phospholipid binding	cell part;cytoplasmic part;cytosol;early endosome;endosomal part;endosome;endosome membrane;intracellular membrane-bounded organelle;intracellular organelle;intracellular organelle part;intracellular part;late endosome membrane;membrane;membrane-bounded organelle;midbody;organelle;organelle membrane;organelle part	biological regulation;cellular component organization;cellular component organization or biogenesis;cellular process;cytokinesis;endosome to lysosome transport;endosome transport;establishment of localization;establishment of localization in cell;establishment of protein localization;intracellular transport;lysosomal transport;protein transport;regulation of anatomical structure size;regulation o…	Endocytosis	10.627	136890000	44878000	81358000	10655000	0	1	3	5	Q9CQ10	Q9CQ10
Charged multivesicular body protein 5	Chmp5	n. def.	n. def.	n. def.	-2.05607	-1.32626	0.467384	n. def.	n. def.	n. def.	n. def.	n. def.	n. def.		cell part;cytoplasmic part;cytosol;endosomal part;endosome membrane;intracellular membrane-bounded organelle;intracellular organelle;intracellular organelle part;intracellular part;membrane;membrane-bounded organelle;nucleus;organelle;organelle membrane;organelle part	biological regulation;cellular component organization;cellular component organization at cellular level;cellular component organization or biogenesis;cellular component organization or biogenesis at cellular level;cellular process;endosome to lysosome transport;endosome transport;establishment of localization;establishment of localization in cell;establishment of protein localization;intracellula…	Endocytosis	13.803	10092000	8012000	1488000	591500	0	2	1	0	Q9D7S9	Q9D7S9
Chitinase domain-containing protein 1	Chid1	n. def.	n. def.	n. def.	n. def.	n. def.	n. def.	n. def.	n. def.	n. def.	n. def.	n. def.	n. def.	catalytic activity;chitinase activity;hydrolase activity;hydrolase activity, acting on glycosyl bonds;hydrolase activity, hydrolyzing O-glycosyl compounds	cell part;cytoplasmic part;extracellular region;intracellular membrane-bounded organelle;intracellular organelle;intracellular part;lysosome;lytic vacuole;membrane-bounded organelle;organelle;vacuole	amine metabolic process;aminoglycan catabolic process;aminoglycan metabolic process;carbohydrate catabolic process;carbohydrate metabolic process;catabolic process;chitin catabolic process;chitin metabolic process;defense response;immune response;immune system process;innate immune response;macromolecule catabolic process;macromolecule metabolic process;metabolic process;nitrogen compound metabol…		4.2181	7221500	3584100	2781100	856270	0	1	0	1	D3YWG2;G8JL55;Q922Q9	D3YWG2;G8JL55;Q922Q9
Choline/ethanolamine kinase	Chkb	n. def.	n. def.	n. def.	-0.756136	-0.70038	0.289834	n. def.	n. def.	n. def.	-0.343971	-0.344593	0.308128	adenyl nucleotide binding;adenyl ribonucleotide binding;ATP binding;binding;catalytic activity;choline kinase activity;ethanolamine kinase activity;kinase activity;nucleotide binding;phosphotransferase activity, alcohol group as acceptor;purine nucleotide binding;purine ribonucleoside triphosphate binding;purine ribonucleotide binding;ribonucleotide binding;transferase activity;transferase activi…		alcohol metabolic process;amine biosynthetic process;amine metabolic process;anatomical structure development;biosynthetic process;cellular amine metabolic process;cellular biogenic amine biosynthetic process;cellular biogenic amine metabolic process;cellular biosynthetic process;cellular lipid metabolic process;cellular metabolic process;cellular nitrogen compound biosynthetic process;cellular n…	Glycerophospholipid metabolism	12.58	71411000	28675000	33842000	8893600	0	2	1	4	O55229;F6RRT7;F6SKI6	O55229;F6RRT7
Chromobox protein homolog 1	Cbx1	n. def.	n. def.	n. def.	-0.246755	0.381948	0.149389	n. def.	n. def.	n. def.	-0.678926	-0.387431	0.159242		cell part;centromeric heterochromatin;chromatin;chromocenter;chromosomal part;cytoskeletal part;female pronucleus;heterochromatin;intracellular membrane-bounded organelle;intracellular non-membrane-bounded organelle;intracellular organelle;intracellular organelle part;intracellular part;male pronucleus;membrane-bounded organelle;non-membrane-bounded organelle;nucleus;organelle;organelle part;pron…	biological regulation;negative regulation of biological process;negative regulation of biosynthetic process;negative regulation of cellular biosynthetic process;negative regulation of cellular macromolecule biosynthetic process;negative regulation of cellular metabolic process;negative regulation of cellular process;negative regulation of gene expression;negative regulation of macromolecule biosy…		10.401	122490000	41274000	75640000	5572000	0	3	1	2	P83917;Q7TPM0;Q9CYJ8	P83917;Q7TPM0;Q9CYJ8
Chromobox protein homolog 3	Cbx3	n. def.	n. def.	n. def.	0.394404	-1.1436	-1.70416	0.601792	-0.610742	-1.00541	0.245739	-0.287026	-0.579426		cell part;centromeric heterochromatin;chromatin;chromosomal part;chromosome, centromeric region;condensed chromosome, centromeric region;cytoskeletal part;envelope;euchromatin;heterochromatin;intracellular non-membrane-bounded organelle;intracellular organelle;intracellular organelle part;intracellular part;non-membrane-bounded organelle;nuclear centromeric heterochromatin;nuclear chromatin;nucle…	biological regulation;biosynthetic process;cellular biosynthetic process;cellular component organization;cellular component organization at cellular level;cellular component organization or biogenesis;cellular component organization or biogenesis at cellular level;cellular macromolecule biosynthetic process;cellular macromolecule metabolic process;cellular metabolic process;cellular nitrogen comp…		66.315	742430000	179510000	525840000	37075000	0	3	5	5	Q9DCC5;P23198;D3Z1A9;D3Z313	Q9DCC5;P23198
[truncated: 2,678 more rows]

## Sheet: All_Secreted
					Secreted during 4h				Secreted during 12h				Secreted during 18h
[truncated: 586 more rows]
[truncated: 9 more columns]

## Sheet: Secreted_MSC1&MSC2
Protein names	Gene names	Chemokine related proteins	Chemokine Array		M/L normalized Exp1_4h_secr	H/L normalized Exp1_4h_secr	H/M normalized Exp1_4h_secr		M/L normalized Exp2_12h_Secr	H/L normalized Exp2_12h_Secr	H/M normalized Exp2_12h_Secr		M/L normalized Exp3_18h_secr	H/L normalized Exp3_18h_secr	H/M normalized Exp3_18h_secr		GOMF name	GOCC name	GOBP name	KEGG name	Score	Intensity	Intensity L	Intensity M	Intensity H	Unique peptides Exp1_4h_secr	Unique peptides Exp2_12h_Secr	Unique peptides Exp3_18h_secr	Unique peptides Exp4	Protein IDs	Majority protein IDs	Protein names	Gene names
[truncated: 101 more rows]
